# Supplementary material for: Olive Fungal Epiphytic Communities Are Affected by Their Maturation Stage
Source: Microorganisms. 2022 Feb 5;10(2):376. doi: 10.3390/microorganisms10020376 (PMC8879224; doi:10.3390/microorganisms10020376)
Supplement: Supplementary file 1 [file microorganisms-10-00376-s001.zip]

Archive with 2 entries (2 files):
- suplementary material_excel.xlsx
- microorganisms-1551801-Supplementary.pdf
