# Supplementary material for: Olive Fungal Epiphytic Communities Are Affected by Their Maturation Stage
Source: Microorganisms. 2022 Feb 5;10(2):376. doi: 10.3390/microorganisms10020376 (PMC8879224; doi:10.3390/microorganisms10020376)
Supplement: Supplementary file 1 [file microorganisms-10-00376-s001.zip › suplementary material_excel.xlsx]

## Sheet: Table S1
					Samples	Raw reads	Merged reads		Processed reads		Classified fungal sequences		Fungal ASVs	Phylum	Class	Order	Family	Genera	Species
		Green olives	Organic production	cv. Cobrançosa	1-AC1	47,436	36,065		31,689		14,696		100	2	4	5	5	4	1
					1-AC2	38,430	33,212		26,217		9,853		240	3	8	12	17	18	7
					1-AC3	48,495	44,189		37,486		26,761		101	2	5	7	9	8	2
					1-AC4	56,466	49,959		35,096		14,998		180	3	8	13	13	13	3
					1-AC5	43,760	38,205		26,959		10,166		116	3	7	9	11	10	5
				Total		234,587	201,630		157,447		76,474		508	3	10	18	27	26	8
				cv. Madural	1-AM1	44,985	41,996		31,069		17,517		96	3	5	8	9	8	1
					1-AM2	-	-		-		-		-	-	-	-	-	-	-
					1-AM3	38,054	33,524		19,270		9,985		247	3	9	15	19	17	5
					1-AM4	46,743	42,149		31,789		23,442		268	3	7	10	13	12	6
					1-AM5	43,571	39,377		24,644		15,174		167	3	6	9	10	10	3
				Total		173,353	157,046		106,772		66,118		532	3	9	16	26	24	9
			Integrated production	cv. Cobrançosa	1-PC1	46,744	42,613		27,470		15,557		70	3	6	6	5	6	2
					1-PC2	45,700	42,011		30,807		21,050		119	3	7	8	8	10	6
					1-PC3	67,612	59,105		50,102		11,997		84	3	5	6	7	5	3
					1-PC4	46,803	39,008		34,088		18,483		71	3	5	5	5	6	1
					1-PC5	33,749	28,153		23,685		4,719		41	2	5	7	8	6	1
				Total		240,608	210,890		166,152		71,806		278	3	8	11	17	18	6
				cv. Madural	1-PM1	-	-		-		-		-	-	-	-	-	-	-
					1-PM2	38,804	33,313		32,604		5,865		38	2	4	5	5	4	0
					1-PM3	-	-		-		-		-	-	-	-	-	-	-
					1-PM4	36,043	30,810		25,109		8,393		116	3	7	9	10	7	1
					1-PM5	46,529	35,805		32,252		19,165		71	3	7	8	9	9	2
				Total		121,376	99,928		89,965		33,423		185	3	9	12	18	15	3
		Semi-ripen olives	Organic production	cv. Cobrançosa	2-AC1	40,947	34,527		18,646		7,204		135	2	6	7	11	13	4
					2-AC2	91,204	74,915		53,381		25,454		193	3	7	10	14	13	3
					2-AC3	53,771	42,500		36,824		9,533		46	3	5	6	6	5	1
					2-AC4	56,858	47,228		33,037		14,113		148	3	7	9	10	12	4
					2-AC5	66,614	55,551		35,195		13,215		133	3	8	9	11	13	4
				Total		309,394	254,721		177,083		69,519		447	3	8	12	23	24	7
				cv. Madural	2-AM1	44,103	38,980		28,747		13,427		143	3	9	12	10	9	4
					2-AM2	48,962	40,173		26,970		7,200		47	3	6	6	7	7	2
					2-AM3	116,690	91,817		60,711		15,785		116	3	5	6	7	10	4
					2-AM4	31,942	26,270		22,666		57,89		55	3	6	8	8	8	3
					2-AM5	102,590	85,659		52,960		25,281		191	3	7	11	13	11	3
				Total		344,287	282,899		192,054		67,482		415	3	10	16	22	19	9
			Integrated production	cv. Cobrançosa	2-PC1	79,140	67,322		43,945		17,791		174	3	8	13	16	15	4
					2-PC2	52,124	47,417		29,264		10,779		49	3	7	7	8	9	1
					2-PC3	2,449	2,129		1,036		699		-	-	-	-	-	-	-
					2-PC4	51,439	43,324		31,984		13,769		123	3	6	8	11	12	3
					2-PC5	56,465	47,927		31,575		12,132		41	2	5	5	7	7	1
				Total		241,617	208,119		137,804		55,170		300	3	9	14	22	21	5
				cv. Madural	2-PM1	42,436	35,890		29,113		14,005		193	3	7	9	13	13	3
					2-PM2	33,266	27,333		19,550		3,526		131	3	6	10	14	14	5
					2-PM3	71,025	48,691		36,384		14,354		118	3	6	7	10	8	2
					2-PM4	84,416	56,835		32,995		14,590		153	3	7	12	15	15	3
					2-PM5	39,617	28,633		25,279		9,165		226	3	7	12	15	14	4
				Total		270,760	197,382		143,321		55,640		499	3	8	14	25	26	8
			TOTAL			1,935,982	1,612,615		1,170,598		495,632		1565	3	10	19	35	36	14

## Sheet: Table S3
								Green																								Semi-ripen
								Organic production												Integrated production											Total	Organic production													Integrated production
#ASV ID	Taxonomy							cv. Cobrançosa						cv. Madural					Total	cv. Cobrançosa						cv. Madural				Total		cv. Cobrançosa						cv. Madural						Total	cv. Cobrançosa
	Kingdom	Phylum	Class	Order	Family	Genus	Species	1-AC1	1-AC2	1-AC3	1-AC4	1-AC5	Total	1-AM1	1-AM3	1-AM4	1-AM5	Total		1-PC1	1-PC2	1-PC3	1-PC4	1-PC5	Total	1-PM2	1-PM4	1-PM5	Total			2-AC1	2-AC2	2-AC3	2-AC4	2-AC5	Total	2-AM1	2-AM2	2-AM3	2-AM4	2-AM5	Total		2-PC1	2-PC2	2-PC4	2-PC5	Total
DENOVO481	Fungi	unknown Fungi 1	unknown Fungi 1	unknown Fungi 1	unknown Fungi 1	unknown Fungi 1	unknown Fungi 1	0	0	30	2	0	32	0	2	9	16	27	59	0	0	0	0	0	0	0	0	0	0	0	59	0	0	0	0	0	0	0	0	0	0	0	0	0	0	0	0	0	0
DENOVO574	Fungi	unknown Fungi 2	unknown Fungi 2	unknown Fungi 2	unknown Fungi 2	unknown Fungi 2	unknown Fungi 2	0	0	0	0	0	0	0	0	0	0	0	0	80	0	0	0	0	80	0	0	0	0	80	80	0	0	0	0	0	0	0	0	0	0	0	0	0	0	0	0	0	0
DENOVO595	Fungi	unknown Fungi 3	unknown Fungi 3	unknown Fungi 3	unknown Fungi 3	unknown Fungi 3	unknown Fungi 3	0	0	0	0	0	0	0	0	0	0	0	0	0	0	0	0	0	0	0	0	49	49	49	49	0	0	0	0	0	0	0	0	0	0	0	0	0	0	0	0	0	0
DENOVO597	Fungi	unknown Fungi 4	unknown Fungi 4	unknown Fungi 4	unknown Fungi 4	unknown Fungi 4	unknown Fungi 4	1	0	16	4	0	21	0	5	5	7	17	38	0	0	0	0	0	0	0	0	0	0	0	38	0	0	0	0	0	0	0	0	0	0	0	0	0	0	0	0	0	0
DENOVO619	Fungi	unknown Fungi 5	unknown Fungi 5	unknown Fungi 5	unknown Fungi 5	unknown Fungi 5	unknown Fungi 5	2	0	17	4	0	23	0	2	4	7	13	36	0	0	0	0	0	0	0	0	0	0	0	36	0	0	0	0	0	0	0	0	0	0	0	0	0	0	0	0	0	0
DENOVO623	Fungi	unknown Fungi 6	unknown Fungi 6	unknown Fungi 6	unknown Fungi 6	unknown Fungi 6	unknown Fungi 6	0	0	0	0	0	0	0	0	0	0	0	0	0	0	0	0	0	0	0	0	71	71	71	71	0	0	0	0	0	0	0	0	0	0	0	0	0	0	0	0	0	0
DENOVO677	Fungi	unknown Fungi 7	unknown Fungi 7	unknown Fungi 7	unknown Fungi 7	unknown Fungi 7	unknown Fungi 7	1	0	15	1	0	17	0	0	3	5	8	25	0	0	0	0	0	0	0	0	0	0	0	25	0	0	0	0	0	0	0	0	0	0	0	0	0	0	0	0	0	0
DENOVO710	Fungi	unknown Fungi 8	unknown Fungi 8	unknown Fungi 8	unknown Fungi 8	unknown Fungi 8	unknown Fungi 8	0	0	37	0	0	37	0	5	0	0	5	42	0	0	0	0	0	0	0	0	0	0	0	42	0	0	0	0	0	0	0	0	0	29	0	29	29	0	0	0	0	0
DENOVO714	Fungi	unknown Fungi 9	unknown Fungi 9	unknown Fungi 9	unknown Fungi 9	unknown Fungi 9	unknown Fungi 9	0	0	26	0	0	26	0	7	0	0	7	33	0	0	0	0	0	0	0	0	0	0	0	33	0	0	0	0	0	0	0	0	0	19	0	19	19	0	0	0	0	0
DENOVO861	Fungi	unknown Fungi 10	unknown Fungi 10	unknown Fungi 10	unknown Fungi 10	unknown Fungi 10	unknown Fungi 10	0	0	24	0	0	24	0	3	0	0	3	27	0	0	0	0	0	0	0	0	0	0	0	27	0	0	0	0	0	0	0	0	0	13	0	13	13	0	0	0	0	0
DENOVO878	Fungi	unknown Fungi 11	unknown Fungi 11	unknown Fungi 11	unknown Fungi 11	unknown Fungi 11	unknown Fungi 11	0	0	0	0	0	0	0	0	3	0	3	3	0	0	0	0	0	0	0	0	0	0	0	3	0	0	0	0	0	0	0	0	0	0	0	0	0	0	0	0	0	0
DENOVO924	Fungi	unknown Fungi 12	unknown Fungi 12	unknown Fungi 12	unknown Fungi 12	unknown Fungi 12	unknown Fungi 12	0	0	27	0	0	27	0	8	0	0	8	35	0	0	0	0	0	0	0	0	0	0	0	35	0	0	0	0	0	0	0	0	0	14	0	14	14	0	0	0	0	0
DENOVO1017	Fungi	unknown Fungi 13	unknown Fungi 13	unknown Fungi 13	unknown Fungi 13	unknown Fungi 13	unknown Fungi 13	0	0	0	0	0	0	0	0	2	0	2	2	0	0	0	0	0	0	0	0	0	0	0	2	0	0	0	0	0	0	0	0	0	0	0	0	0	0	0	0	0	0
DENOVO1194	Fungi	unknown Fungi 14	unknown Fungi 14	unknown Fungi 14	unknown Fungi 14	unknown Fungi 14	unknown Fungi 14	0	0	0	0	0	0	0	0	0	0	0	0	0	0	0	0	0	0	0	0	24	24	24	24	0	0	0	0	0	0	0	0	0	0	0	0	0	0	0	0	0	0
DENOVO1261	Fungi	unknown Fungi 15	unknown Fungi 15	unknown Fungi 15	unknown Fungi 15	unknown Fungi 15	unknown Fungi 15	0	0	0	0	0	0	0	0	0	0	0	0	28	0	0	0	0	28	0	0	0	0	28	28	0	0	0	0	0	0	0	0	0	0	0	0	0	0	0	0	0	0
DENOVO1298	Fungi	unknown Fungi 16	unknown Fungi 16	unknown Fungi 16	unknown Fungi 16	unknown Fungi 16	unknown Fungi 16	0	0	0	0	0	0	0	0	0	0	0	0	0	0	0	0	0	0	0	0	22	22	22	22	0	0	0	0	0	0	0	0	0	0	0	0	0	0	0	0	0	0
DENOVO1322	Fungi	unknown Fungi 17	unknown Fungi 17	unknown Fungi 17	unknown Fungi 17	unknown Fungi 17	unknown Fungi 17	0	0	0	0	0	0	0	0	0	0	0	0	22	0	0	0	0	22	0	0	0	0	22	22	0	0	0	0	0	0	0	0	0	0	0	0	0	0	0	0	0	0
DENOVO1323	Fungi	unknown Fungi 18	unknown Fungi 18	unknown Fungi 18	unknown Fungi 18	unknown Fungi 18	unknown Fungi 18	0	0	0	0	0	0	0	0	0	0	0	0	0	0	0	0	0	0	0	0	17	17	17	17	0	0	0	0	0	0	0	0	0	0	0	0	0	0	0	0	0	0
DENOVO1368	Fungi	unknown Fungi 19	unknown Fungi 19	unknown Fungi 19	unknown Fungi 19	unknown Fungi 19	unknown Fungi 19	0	0	0	0	0	0	0	0	0	0	0	0	0	0	0	0	0	0	0	0	21	21	21	21	0	0	0	0	0	0	0	0	0	0	0	0	0	0	0	0	0	0
DENOVO1603	Fungi	unknown Fungi 20	unknown Fungi 20	unknown Fungi 20	unknown Fungi 20	unknown Fungi 20	unknown Fungi 20	0	0	0	0	0	0	0	0	0	0	0	0	0	0	0	0	0	0	0	0	0	0	0	0	0	0	0	0	0	0	0	0	0	0	0	0	0	0	0	0	0	0
DENOVO3038	Fungi	unknown Fungi 21	unknown Fungi 21	unknown Fungi 21	unknown Fungi 21	unknown Fungi 21	unknown Fungi 21	0	0	0	0	0	0	0	0	0	0	0	0	0	0	0	0	0	0	0	0	0	0	0	0	0	0	0	0	0	0	0	0	0	0	0	0	0	0	0	0	0	0
DENOVO3522	Fungi	unknown Fungi 22	unknown Fungi 22	unknown Fungi 22	unknown Fungi 22	unknown Fungi 22	unknown Fungi 22	0	0	0	0	0	0	0	0	0	0	0	0	0	0	0	0	0	0	0	0	0	0	0	0	0	0	0	0	0	0	0	8	0	0	0	8	8	0	0	0	0	0
DENOVO3787	Fungi	unknown Fungi 23	unknown Fungi 23	unknown Fungi 23	unknown Fungi 23	unknown Fungi 23	unknown Fungi 23	0	0	0	0	0	0	0	0	0	0	0	0	0	0	0	0	0	0	0	0	0	0	0	0	0	0	0	0	0	0	0	0	0	0	0	0	0	0	0	0	0	0
DENOVO4035	Fungi	unknown Fungi 24	unknown Fungi 24	unknown Fungi 24	unknown Fungi 24	unknown Fungi 24	unknown Fungi 24	0	0	0	0	0	0	0	0	0	0	0	0	0	0	0	0	0	0	0	0	0	0	0	0	0	0	0	0	0	0	0	0	0	0	0	0	0	0	0	0	0	0
DENOVO221	Fungi	unknown Fungi 25	unknown Fungi 25	unknown Fungi 25	unknown Fungi 25	unknown Fungi 25	unknown Fungi 25	2	0	62	5	0	69	0	3	25	31	59	128	0	0	0	0	0	0	0	0	0	0	0	128	0	0	0	0	0	0	0	0	0	0	0	0	0	0	0	0	0	0
DENOVO245	Fungi	unknown Fungi 26	unknown Fungi 26	unknown Fungi 26	unknown Fungi 26	unknown Fungi 26	unknown Fungi 26	7	0	46	3	0	56	0	5	13	22	40	96	0	0	0	0	0	0	0	0	0	0	0	96	0	0	0	0	0	0	0	0	0	0	0	0	0	0	0	0	0	0
DENOVO262	Fungi	unknown Fungi 27	unknown Fungi 27	unknown Fungi 27	unknown Fungi 27	unknown Fungi 27	unknown Fungi 27	27	0	0	3	18	48	8	0	24	10	42	90	0	0	0	0	0	0	0	0	0	0	0	90	0	0	0	0	0	0	0	0	0	0	0	0	0	0	0	0	0	0
DENOVO312	Fungi	unknown Fungi 28	unknown Fungi 28	unknown Fungi 28	unknown Fungi 28	unknown Fungi 28	unknown Fungi 28	29	0	0	2	21	52	4	0	19	9	32	84	0	0	0	0	0	0	0	0	0	0	0	84	0	0	0	0	0	0	0	0	0	0	0	0	0	0	0	0	0	0
DENOVO593	Fungi	unknown Fungi 29	unknown Fungi 29	unknown Fungi 29	unknown Fungi 29	unknown Fungi 29	unknown Fungi 29	0	0	57	0	0	57	0	0	0	0	0	57	0	0	0	0	0	0	0	0	0	0	0	57	0	0	0	0	0	0	0	0	0	0	0	0	0	0	0	0	0	0
DENOVO630	Fungi	unknown Fungi 30	unknown Fungi 30	unknown Fungi 30	unknown Fungi 30	unknown Fungi 30	unknown Fungi 30	0	0	0	0	0	0	0	0	0	0	0	0	0	0	0	0	0	0	0	0	0	0	0	0	0	0	0	0	0	0	0	0	60	0	0	60	60	0	0	0	0	0
DENOVO702	Fungi	unknown Fungi 31	unknown Fungi 31	unknown Fungi 31	unknown Fungi 31	unknown Fungi 31	unknown Fungi 31	9	0	0	1	2	12	3	0	9	3	15	27	0	0	0	0	0	0	0	0	0	0	0	27	0	0	0	0	0	0	0	0	0	0	0	0	0	0	0	0	0	0
DENOVO744	Fungi	unknown Fungi 32	unknown Fungi 32	unknown Fungi 32	unknown Fungi 32	unknown Fungi 32	unknown Fungi 32	0	0	32	0	0	32	0	0	0	0	0	32	0	0	0	0	0	0	0	0	0	0	0	32	0	0	0	0	0	0	0	0	0	0	0	0	0	0	0	0	0	0
DENOVO780	Fungi	unknown Fungi 33	unknown Fungi 33	unknown Fungi 33	unknown Fungi 33	unknown Fungi 33	unknown Fungi 33	0	0	0	0	0	0	0	0	0	0	0	0	0	0	0	0	0	0	0	0	0	0	0	0	0	0	0	0	0	0	0	0	53	0	0	53	53	0	0	0	0	0
DENOVO791	Fungi	unknown Fungi 34	unknown Fungi 34	unknown Fungi 34	unknown Fungi 34	unknown Fungi 34	unknown Fungi 34	9	0	0	2	1	12	2	0	8	0	10	22	0	0	0	0	0	0	0	0	0	0	0	22	0	0	0	0	0	0	0	0	0	0	0	0	0	0	0	0	0	0
DENOVO821	Fungi	unknown Fungi 35	unknown Fungi 35	unknown Fungi 35	unknown Fungi 35	unknown Fungi 35	unknown Fungi 35	8	0	0	1	7	16	9	0	4	3	16	32	0	0	0	0	0	0	0	0	0	0	0	32	0	0	0	0	0	0	0	0	0	0	0	0	0	0	0	0	0	0
DENOVO836	Fungi	unknown Fungi 36	unknown Fungi 36	unknown Fungi 36	unknown Fungi 36	unknown Fungi 36	unknown Fungi 36	3	0	0	2	3	8	2	0	7	1	10	18	0	0	0	0	0	0	0	0	0	0	0	18	0	0	0	0	0	0	0	0	0	0	0	0	0	0	0	0	0	0
DENOVO975	Fungi	unknown Fungi 37	unknown Fungi 37	unknown Fungi 37	unknown Fungi 37	unknown Fungi 37	unknown Fungi 37	0	0	0	0	0	0	0	0	0	0	0	0	0	0	0	0	0	0	0	0	0	0	0	0	0	0	0	0	0	0	0	0	0	0	0	0	0	0	0	0	0	0
DENOVO1171	Fungi	unknown Fungi 38	unknown Fungi 38	unknown Fungi 38	unknown Fungi 38	unknown Fungi 38	unknown Fungi 38	0	0	0	0	0	0	0	0	0	0	0	0	0	0	0	0	0	0	0	0	0	0	0	0	0	0	0	0	0	0	0	0	0	0	0	0	0	0	0	0	0	0
DENOVO1265	Fungi	unknown Fungi 39	unknown Fungi 39	unknown Fungi 39	unknown Fungi 39	unknown Fungi 39	unknown Fungi 39	0	0	10	0	0	10	0	0	0	0	0	10	0	0	0	0	0	0	0	0	0	0	0	10	0	0	0	0	0	0	0	0	0	0	0	0	0	0	0	0	0	0
DENOVO1308	Fungi	unknown Fungi 40	unknown Fungi 40	unknown Fungi 40	unknown Fungi 40	unknown Fungi 40	unknown Fungi 40	0	0	0	0	0	0	0	0	0	0	0	0	0	0	0	0	0	0	0	0	0	0	0	0	0	0	0	0	0	0	0	0	26	0	0	26	26	0	0	0	0	0
DENOVO1376	Fungi	unknown Fungi 41	unknown Fungi 41	unknown Fungi 41	unknown Fungi 41	unknown Fungi 41	unknown Fungi 41	0	0	7	0	0	7	0	0	0	0	0	7	0	0	0	0	0	0	0	0	0	0	0	7	0	0	0	0	0	0	0	0	0	0	0	0	0	0	0	0	0	0
DENOVO1444	Fungi	unknown Fungi 42	unknown Fungi 42	unknown Fungi 42	unknown Fungi 42	unknown Fungi 42	unknown Fungi 42	0	0	0	0	0	0	0	0	0	0	0	0	0	0	0	0	0	0	0	0	0	0	0	0	0	0	0	0	0	0	0	0	31	0	0	31	31	0	0	0	0	0
DENOVO1477	Fungi	unknown Fungi 43	unknown Fungi 43	unknown Fungi 43	unknown Fungi 43	unknown Fungi 43	unknown Fungi 43	0	0	15	0	0	15	0	0	0	0	0	15	0	0	0	0	0	0	0	0	0	0	0	15	0	0	0	0	0	0	0	0	0	0	0	0	0	0	0	0	0	0
DENOVO1526	Fungi	unknown Fungi 44	unknown Fungi 44	unknown Fungi 44	unknown Fungi 44	unknown Fungi 44	unknown Fungi 44	0	0	0	0	0	0	0	0	0	0	0	0	0	0	0	0	0	0	0	0	0	0	0	0	0	0	0	0	0	0	0	0	15	0	0	15	15	0	0	0	0	0
DENOVO1540	Fungi	unknown Fungi 45	unknown Fungi 45	unknown Fungi 45	unknown Fungi 45	unknown Fungi 45	unknown Fungi 45	0	0	11	0	0	11	0	0	0	0	0	11	0	0	0	0	0	0	0	0	0	0	0	11	0	0	0	0	0	0	0	0	0	0	0	0	0	0	0	0	0	0
DENOVO1672	Fungi	unknown Fungi 46	unknown Fungi 46	unknown Fungi 46	unknown Fungi 46	unknown Fungi 46	unknown Fungi 46	0	0	0	0	0	0	0	0	0	0	0	0	0	0	0	0	0	0	0	0	0	0	0	0	0	0	0	0	0	0	0	0	13	0	0	13	13	0	0	0	0	0
DENOVO1945	Fungi	unknown Fungi 47	unknown Fungi 47	unknown Fungi 47	unknown Fungi 47	unknown Fungi 47	unknown Fungi 47	0	0	0	0	0	0	0	0	11	0	11	11	0	0	0	0	0	0	0	0	0	0	0	11	0	0	0	0	0	0	0	0	0	0	0	0	0	0	0	0	0	0
DENOVO2042	Fungi	unknown Fungi 48	unknown Fungi 48	unknown Fungi 48	unknown Fungi 48	unknown Fungi 48	unknown Fungi 48	0	0	0	0	0	0	0	0	0	0	0	0	0	0	0	0	0	0	0	0	0	0	0	0	0	0	0	0	0	0	0	0	0	0	0	0	0	0	0	0	0	0
DENOVO2076	Fungi	unknown Fungi 49	unknown Fungi 49	unknown Fungi 49	unknown Fungi 49	unknown Fungi 49	unknown Fungi 49	0	0	0	0	0	0	0	0	0	0	0	0	0	0	0	0	0	0	0	0	0	0	0	0	0	0	0	0	0	0	0	0	0	0	0	0	0	0	0	0	0	0
DENOVO2210	Fungi	unknown Fungi 50	unknown Fungi 50	unknown Fungi 50	unknown Fungi 50	unknown Fungi 50	unknown Fungi 50	0	0	0	0	0	0	0	0	0	0	0	0	0	0	0	0	0	0	0	0	0	0	0	0	0	0	0	0	0	0	0	0	0	0	0	0	0	0	0	0	0	0
DENOVO2407	Fungi	unknown Fungi 51	unknown Fungi 51	unknown Fungi 51	unknown Fungi 51	unknown Fungi 51	unknown Fungi 51	0	0	0	0	0	0	0	0	5	0	5	5	0	0	0	0	0	0	0	0	0	0	0	5	0	0	0	0	0	0	0	0	0	0	0	0	0	0	0	0	0	0
DENOVO2476	Fungi	unknown Fungi 52	unknown Fungi 52	unknown Fungi 52	unknown Fungi 52	unknown Fungi 52	unknown Fungi 52	0	0	0	0	0	0	0	0	0	0	0	0	0	0	0	0	0	0	0	0	0	0	0	0	0	0	0	0	0	0	0	0	0	0	0	0	0	0	0	0	0	0
DENOVO2533	Fungi	unknown Fungi 53	unknown Fungi 53	unknown Fungi 53	unknown Fungi 53	unknown Fungi 53	unknown Fungi 53	0	0	0	0	0	0	0	0	5	0	5	5	0	0	0	0	0	0	0	0	0	0	0	5	0	0	0	0	0	0	0	0	0	0	0	0	0	0	0	0	0	0
DENOVO2759	Fungi	unknown Fungi 54	unknown Fungi 54	unknown Fungi 54	unknown Fungi 54	unknown Fungi 54	unknown Fungi 54	0	0	0	0	0	0	0	0	5	0	5	5	0	0	0	0	0	0	0	0	0	0	0	5	0	0	0	0	0	0	0	0	0	0	0	0	0	0	0	0	0	0
DENOVO2873	Fungi	unknown Fungi 55	unknown Fungi 55	unknown Fungi 55	unknown Fungi 55	unknown Fungi 55	unknown Fungi 55	0	0	0	0	0	0	0	0	5	0	5	5	0	0	0	0	0	0	0	0	0	0	0	5	0	0	0	0	0	0	0	0	0	0	0	0	0	0	0	0	0	0
DENOVO3020	Fungi	unknown Fungi 56	unknown Fungi 56	unknown Fungi 56	unknown Fungi 56	unknown Fungi 56	unknown Fungi 56	0	0	0	0	0	0	0	0	2	0	2	2	0	0	0	0	0	0	0	0	0	0	0	2	0	0	0	0	0	0	0	0	0	0	0	0	0	0	0	0	0	0
DENOVO3140	Fungi	unknown Fungi 57	unknown Fungi 57	unknown Fungi 57	unknown Fungi 57	unknown Fungi 57	unknown Fungi 57	0	0	0	0	0	0	0	0	0	0	0	0	0	0	0	0	0	0	0	0	0	0	0	0	0	0	0	0	0	0	0	0	0	0	0	0	0	0	0	0	0	0
DENOVO3540	Fungi	unknown Fungi 58	unknown Fungi 58	unknown Fungi 58	unknown Fungi 58	unknown Fungi 58	unknown Fungi 58	0	0	0	0	0	0	0	0	2	0	2	2	0	0	0	0	0	0	0	0	0	0	0	2	0	0	0	0	0	0	0	0	0	0	0	0	0	0	0	0	0	0
DENOVO3635	Fungi	unknown Fungi 59	unknown Fungi 59	unknown Fungi 59	unknown Fungi 59	unknown Fungi 59	unknown Fungi 59	0	0	0	0	0	0	0	0	0	0	0	0	0	0	0	0	0	0	0	0	0	0	0	0	0	0	0	0	0	0	0	0	0	0	0	0	0	0	0	0	0	0
DENOVO4010	Fungi	unknown Fungi 60	unknown Fungi 60	unknown Fungi 60	unknown Fungi 60	unknown Fungi 60	unknown Fungi 60	0	8	0	0	0	8	0	0	0	0	0	8	0	0	0	0	0	0	0	0	0	0	0	8	0	0	0	0	0	0	0	0	0	0	0	0	0	0	0	0	0	0
DENOVO4190	Fungi	unknown Fungi 61	unknown Fungi 61	unknown Fungi 61	unknown Fungi 61	unknown Fungi 61	unknown Fungi 61	0	0	0	0	0	0	0	0	2	0	2	2	0	0	0	0	0	0	0	0	0	0	0	2	0	0	0	0	0	0	0	0	0	0	0	0	0	0	0	0	0	0
DENOVO4202	Fungi	unknown Fungi 62	unknown Fungi 62	unknown Fungi 62	unknown Fungi 62	unknown Fungi 62	unknown Fungi 62	0	0	0	0	0	0	0	0	0	0	0	0	0	0	0	0	0	0	0	0	0	0	0	0	0	0	0	0	0	0	0	0	0	0	0	0	0	0	0	0	0	0
DENOVO183	Fungi	Ascomycota	Eurotiomycetes	Eurotiales	Aspergillaceae	Penicillium	Penicillium sp.1	20	2	0	16	0	38	0	0	0	0	0	38	60	0	0	0	0	60	0	0	0	0	60	98	20	0	0	51	35	106	0	0	0	0	47	47	153	44	0	0	0	44
DENOVO199	Fungi	Ascomycota	Eurotiomycetes	Eurotiales	Aspergillaceae	Penicillium	Penicillium sp.2	20	1	0	9	0	30	0	0	0	0	0	30	51	0	0	0	0	51	0	0	0	0	51	81	22	0	0	42	23	87	0	0	0	0	56	56	143	44	0	0	0	44
DENOVO404	Fungi	Ascomycota	Eurotiomycetes	Eurotiales	Aspergillaceae	Penicillium	Penicillium sp.3	6	0	0	4	0	10	0	0	0	0	0	10	17	0	0	0	0	17	0	0	0	0	17	27	12	0	0	15	15	42	0	0	0	0	17	17	59	14	0	0	0	14
DENOVO442	Fungi	Ascomycota	Eurotiomycetes	Eurotiales	Aspergillaceae	Penicillium	Penicillium sp.4	6	0	0	4	0	10	0	0	0	0	0	10	14	0	0	0	0	14	0	0	0	0	14	24	10	0	0	17	9	36	0	0	0	0	17	17	53	15	0	0	0	15
DENOVO471	Fungi	Ascomycota	Eurotiomycetes	Eurotiales	Aspergillaceae	Penicillium	Penicillium sp.5	7	1	0	0	0	8	0	0	0	0	0	8	17	0	0	0	0	17	0	0	0	0	17	25	4	0	0	14	11	29	0	0	0	0	15	15	44	9	0	0	0	9
DENOVO499	Fungi	Ascomycota	Eurotiomycetes	Eurotiales	Aspergillaceae	Penicillium	Penicillium sp.6	8	0	0	6	0	14	0	0	0	0	0	14	14	0	0	0	0	14	0	0	0	0	14	28	13	0	1	11	7	32	0	0	0	0	11	11	43	7	0	0	0	7
DENOVO696	Fungi	Ascomycota	Eurotiomycetes	Eurotiales	Aspergillaceae	Penicillium	Penicillium sp.7	0	0	0	0	0	0	0	0	0	0	0	0	0	0	0	0	0	0	0	0	0	0	0	0	0	0	0	3	0	3	0	0	0	0	0	0	3	0	0	0	0	0
DENOVO785	Fungi	Ascomycota	Eurotiomycetes	Eurotiales	Aspergillaceae	Penicillium	Penicillium sp.8	0	0	0	0	0	0	0	0	0	0	0	0	0	0	0	0	0	0	0	0	0	0	0	0	0	0	0	1	0	1	0	0	0	0	0	0	1	0	0	0	0	0
DENOVO982	Fungi	Ascomycota	Eurotiomycetes	Eurotiales	Aspergillaceae	Penicillium	Penicillium sp.9	0	0	0	0	0	0	0	0	0	8	8	8	0	0	0	0	0	0	0	0	0	0	0	8	0	0	0	0	0	0	0	0	0	0	12	12	12	0	0	0	0	0
DENOVO991	Fungi	Ascomycota	Eurotiomycetes	Eurotiales	Aspergillaceae	Penicillium	Penicillium sp.10	0	0	0	0	0	0	0	0	0	12	12	12	0	0	0	0	0	0	0	0	0	0	0	12	0	0	0	0	0	0	0	0	0	0	7	7	7	0	0	0	0	0
DENOVO1058	Fungi	Ascomycota	Eurotiomycetes	Eurotiales	Aspergillaceae	Penicillium	Penicillium sp.11	0	0	0	0	0	0	0	0	0	0	0	0	0	0	0	0	0	0	0	0	0	0	0	0	0	0	0	34	0	34	0	0	0	0	0	0	34	0	0	0	0	0
DENOVO1254	Fungi	Ascomycota	Eurotiomycetes	Eurotiales	Aspergillaceae	Penicillium	Penicillium sp.12	0	0	0	24	0	24	0	0	0	0	0	24	0	0	0	0	0	0	0	0	0	0	0	24	0	0	0	0	0	0	0	0	0	0	0	0	0	0	0	0	0	0
DENOVO1749	Fungi	Ascomycota	Eurotiomycetes	Eurotiales	Aspergillaceae	Penicillium	Penicillium sp.13	0	0	0	0	0	0	0	0	0	1	1	1	0	0	0	0	0	0	0	0	0	0	0	1	0	0	0	0	0	0	0	0	0	0	0	0	0	0	0	0	0	0
DENOVO1906	Fungi	Ascomycota	Eurotiomycetes	Eurotiales	Aspergillaceae	Penicillium	Penicillium sp.14	0	0	0	0	0	0	0	0	0	3	3	3	0	0	0	0	0	0	0	0	0	0	0	3	0	0	0	0	0	0	0	0	0	0	2	2	2	0	0	0	0	0
DENOVO1909	Fungi	Ascomycota	Eurotiomycetes	Eurotiales	Aspergillaceae	Penicillium	Penicillium sp.15	0	0	0	15	0	15	0	0	0	0	0	15	0	0	0	0	0	0	0	0	0	0	0	15	0	0	0	0	0	0	0	0	0	0	0	0	0	0	0	0	0	0
DENOVO2020	Fungi	Ascomycota	Eurotiomycetes	Eurotiales	Aspergillaceae	Penicillium	Penicillium sp.16	0	0	0	0	0	0	0	0	0	3	3	3	0	0	0	0	0	0	0	0	0	0	0	3	0	0	0	0	0	0	0	0	0	0	3	3	3	0	0	0	0	0
DENOVO2115	Fungi	Ascomycota	Eurotiomycetes	Eurotiales	Aspergillaceae	Penicillium	Penicillium sp.17	0	0	0	0	0	0	0	0	0	3	3	3	0	0	0	0	0	0	0	0	0	0	0	3	0	0	0	0	0	0	0	0	0	0	2	2	2	0	0	0	0	0
DENOVO2116	Fungi	Ascomycota	Eurotiomycetes	Eurotiales	Aspergillaceae	Penicillium	Penicillium sp.18	0	0	0	0	0	0	0	0	0	0	0	0	0	0	0	0	0	0	0	0	0	0	0	0	0	0	0	3	0	3	0	0	0	0	0	0	3	0	0	0	0	0
DENOVO2160	Fungi	Ascomycota	Eurotiomycetes	Eurotiales	Aspergillaceae	Penicillium	Penicillium sp.19	0	0	0	0	0	0	0	0	0	0	0	0	0	0	0	0	0	0	0	0	0	0	0	0	0	0	0	0	0	0	0	0	0	0	4	4	4	0	0	0	0	0
DENOVO2310	Fungi	Ascomycota	Eurotiomycetes	Eurotiales	Aspergillaceae	Penicillium	Penicillium sp.20	0	0	0	0	0	0	0	0	0	2	2	2	0	0	0	0	0	0	0	0	0	0	0	2	0	0	0	0	0	0	0	0	0	0	1	1	1	0	0	0	0	0
DENOVO2565	Fungi	Ascomycota	Eurotiomycetes	Eurotiales	Aspergillaceae	Penicillium	Penicillium sp.21	0	0	0	0	0	0	0	0	0	0	0	0	0	0	0	0	0	0	0	0	0	0	0	0	0	0	0	8	0	8	0	0	0	0	0	0	8	0	0	0	0	0
DENOVO2622	Fungi	Ascomycota	Eurotiomycetes	Eurotiales	Aspergillaceae	Penicillium	Penicillium sp.22	0	0	0	0	0	0	0	0	0	0	0	0	0	0	0	0	0	0	0	0	0	0	0	0	0	0	0	7	0	7	0	0	0	0	0	0	7	0	0	0	0	0
DENOVO2653	Fungi	Ascomycota	Eurotiomycetes	Eurotiales	Aspergillaceae	Penicillium	Penicillium sp.23	0	0	0	11	0	11	0	0	0	0	0	11	0	0	0	0	0	0	0	0	0	0	0	11	0	0	0	0	0	0	0	0	0	0	0	0	0	0	0	0	0	0
DENOVO2686	Fungi	Ascomycota	Eurotiomycetes	Eurotiales	Aspergillaceae	Penicillium	Penicillium sp.24	0	0	0	6	0	6	0	0	0	0	0	6	0	0	0	0	0	0	0	0	0	0	0	6	0	0	0	0	0	0	0	0	0	0	0	0	0	0	0	0	0	0
DENOVO3078	Fungi	Ascomycota	Eurotiomycetes	Eurotiales	Aspergillaceae	Penicillium	Penicillium sp.25	0	0	0	0	0	0	0	0	0	0	0	0	0	0	0	0	0	0	0	0	0	0	0	0	0	0	0	0	0	0	0	0	0	0	6	6	6	0	0	0	0	0
DENOVO3086	Fungi	Ascomycota	Eurotiomycetes	Eurotiales	Aspergillaceae	Penicillium	Penicillium sp.26	0	0	0	5	0	5	0	0	0	0	0	5	0	0	0	0	0	0	0	0	0	0	0	5	0	0	0	0	0	0	0	0	0	0	0	0	0	0	0	0	0	0
DENOVO3987	Fungi	Ascomycota	Eurotiomycetes	Eurotiales	Aspergillaceae	Penicillium	Penicillium sp.27	0	0	0	1	0	1	0	0	0	0	0	1	0	0	0	0	0	0	0	0	0	0	0	1	0	0	0	0	0	0	0	0	0	0	0	0	0	0	0	0	0	0
DENOVO4004	Fungi	Ascomycota	Eurotiomycetes	Eurotiales	Aspergillaceae	Penicillium	Penicillium sp.28	0	0	0	0	0	0	0	0	0	0	0	0	0	0	0	0	0	0	0	0	0	0	0	0	0	0	0	0	0	0	0	0	0	0	2	2	2	0	0	0	0	0
DENOVO4025	Fungi	Ascomycota	Eurotiomycetes	Eurotiales	Aspergillaceae	Penicillium	Penicillium sp.29	0	0	0	0	0	0	0	0	0	0	0	0	0	0	0	0	0	0	0	0	0	0	0	0	0	0	0	0	0	0	0	0	0	0	1	1	1	0	0	0	0	0
DENOVO4030	Fungi	Ascomycota	Eurotiomycetes	Eurotiales	Aspergillaceae	Penicillium	Penicillium sp.30	0	0	0	0	0	0	0	0	0	0	0	0	0	0	0	0	0	0	0	0	0	0	0	0	0	0	0	0	0	0	0	0	0	0	2	2	2	0	0	0	0	0
DENOVO190	Fungi	Ascomycota	unknown Ascomycota 1	unknown Ascomycota 1	unknown Ascomycota 1	unknown Ascomycota 1	unknown Ascomycota 1	49	0	28	17	0	94	6	0	50	6	62	156	0	0	0	0	0	0	0	0	0	0	0	156	0	0	0	0	0	0	0	0	0	0	0	0	0	0	0	0	0	0
DENOVO201	Fungi	Ascomycota	unknown Ascomycota 2	unknown Ascomycota 2	unknown Ascomycota 2	unknown Ascomycota 2	unknown Ascomycota 2	3	0	0	43	0	46	0	1	53	17	71	117	0	0	0	0	1	1	0	0	0	0	1	118	1	0	0	42	0	43	0	0	0	0	0	0	43	0	0	0	0	0
DENOVO215	Fungi	Ascomycota	unknown Ascomycota 3	unknown Ascomycota 3	unknown Ascomycota 3	unknown Ascomycota 3	unknown Ascomycota 3	57	0	17	7	0	81	6	0	33	1	40	121	0	0	0	0	0	0	0	0	0	0	0	121	0	0	0	0	0	0	0	0	0	0	0	0	0	0	0	0	0	0
DENOVO232	Fungi	Ascomycota	unknown Ascomycota 4	unknown Ascomycota 4	unknown Ascomycota 4	unknown Ascomycota 4	unknown Ascomycota 4	0	0	0	33	0	33	0	2	46	10	58	91	0	0	0	0	0	0	0	0	0	0	0	91	0	0	0	40	0	40	0	0	0	0	0	0	40	0	0	0	0	0
DENOVO430	Fungi	Ascomycota	unknown Ascomycota 5	unknown Ascomycota 5	unknown Ascomycota 5	unknown Ascomycota 5	unknown Ascomycota 5	18	0	13	2	0	33	4	0	24	0	28	61	0	0	0	0	0	0	0	0	0	0	0	61	0	0	0	0	0	0	0	0	0	0	0	0	0	0	0	0	0	0
DENOVO504	Fungi	Ascomycota	unknown Ascomycota 6	unknown Ascomycota 6	unknown Ascomycota 6	unknown Ascomycota 6	unknown Ascomycota 6	0	0	0	11	0	11	0	2	19	5	26	37	0	0	0	0	0	0	0	0	0	0	0	37	0	0	0	11	0	11	0	0	0	0	0	0	11	0	0	0	0	0
DENOVO552	Fungi	Ascomycota	unknown Ascomycota 7	unknown Ascomycota 7	unknown Ascomycota 7	unknown Ascomycota 7	unknown Ascomycota 7	16	0	6	3	0	25	1	0	10	0	11	36	0	0	0	0	0	0	0	0	0	0	0	36	0	0	0	0	0	0	0	0	0	0	0	0	0	0	0	0	0	0
DENOVO554	Fungi	Ascomycota	unknown Ascomycota 8	unknown Ascomycota 8	unknown Ascomycota 8	unknown Ascomycota 8	unknown Ascomycota 8	11	0	6	5	0	22	0	0	10	2	12	34	0	0	0	0	0	0	0	0	0	0	0	34	0	0	0	0	0	0	0	0	0	0	0	0	0	0	0	0	0	0
DENOVO585	Fungi	Ascomycota	unknown Ascomycota 9	unknown Ascomycota 9	unknown Ascomycota 9	unknown Ascomycota 9	unknown Ascomycota 9	10	0	7	1	0	18	3	0	7	2	12	30	0	0	0	0	0	0	0	0	0	0	0	30	0	0	0	0	0	0	0	0	0	0	0	0	0	0	0	0	0	0
DENOVO620	Fungi	Ascomycota	unknown Ascomycota 10	unknown Ascomycota 10	unknown Ascomycota 10	unknown Ascomycota 10	unknown Ascomycota 10	0	0	0	11	0	11	0	2	13	2	17	28	0	0	0	0	0	0	0	0	0	0	0	28	1	0	0	15	0	16	0	0	0	0	0	0	16	0	0	0	0	0
DENOVO624	Fungi	Ascomycota	unknown Ascomycota 11	unknown Ascomycota 11	unknown Ascomycota 11	unknown Ascomycota 11	unknown Ascomycota 11	0	0	0	7	0	7	0	1	16	2	19	26	0	0	0	0	0	0	0	0	0	0	0	26	0	0	0	9	0	9	0	0	0	0	0	0	9	0	0	0	0	0
DENOVO640	Fungi	Ascomycota	unknown Ascomycota 12	unknown Ascomycota 12	unknown Ascomycota 12	unknown Ascomycota 12	unknown Ascomycota 12	0	0	0	10	0	10	0	1	14	5	20	30	0	0	0	0	0	0	0	0	0	0	0	30	0	0	0	11	0	11	0	0	0	0	0	0	11	0	0	0	0	0
DENOVO670	Fungi	Ascomycota	unknown Ascomycota 13	unknown Ascomycota 13	unknown Ascomycota 13	unknown Ascomycota 13	unknown Ascomycota 13	0	0	29	0	0	29	0	0	0	0	0	29	0	0	0	0	0	0	0	0	0	0	0	29	0	0	0	0	0	0	0	0	0	0	0	0	0	0	0	0	0	0
DENOVO704	Fungi	Ascomycota	unknown Ascomycota 14	unknown Ascomycota 14	unknown Ascomycota 14	unknown Ascomycota 14	unknown Ascomycota 14	0	0	20	0	0	20	0	0	0	0	0	20	0	0	0	0	0	0	0	0	0	0	0	20	0	0	0	0	0	0	0	0	0	0	0	0	0	0	0	0	0	0
DENOVO723	Fungi	Ascomycota	unknown Ascomycota 15	unknown Ascomycota 15	unknown Ascomycota 15	unknown Ascomycota 15	unknown Ascomycota 15	0	0	0	0	0	0	0	0	14	0	14	14	0	0	0	0	0	0	0	0	0	0	0	14	0	0	0	0	0	0	0	0	0	0	0	0	0	0	0	0	0	0
DENOVO828	Fungi	Ascomycota	unknown Ascomycota 16	unknown Ascomycota 16	unknown Ascomycota 16	unknown Ascomycota 16	unknown Ascomycota 16	0	0	0	0	0	0	0	0	7	0	7	7	0	0	0	0	0	0	0	0	0	0	0	7	0	0	0	0	0	0	0	0	0	0	0	0	0	0	0	0	0	0
DENOVO1131	Fungi	Ascomycota	unknown Ascomycota 17	unknown Ascomycota 17	unknown Ascomycota 17	unknown Ascomycota 17	unknown Ascomycota 17	0	0	0	0	0	0	0	0	0	0	0	0	0	0	0	0	0	0	0	0	0	0	0	0	0	0	0	0	0	0	0	0	0	0	0	0	0	0	51	0	0	51
DENOVO1164	Fungi	Ascomycota	unknown Ascomycota 18	unknown Ascomycota 18	unknown Ascomycota 18	unknown Ascomycota 18	unknown Ascomycota 18	0	0	0	0	0	0	0	0	0	0	0	0	0	0	0	0	0	0	0	0	0	0	0	0	0	0	0	0	0	0	0	0	0	0	14	14	14	0	0	1	0	1
DENOVO1479	Fungi	Ascomycota	unknown Ascomycota 19	unknown Ascomycota 19	unknown Ascomycota 19	unknown Ascomycota 19	unknown Ascomycota 19	0	0	0	0	0	0	0	0	0	0	0	0	0	0	0	0	0	0	0	0	0	0	0	0	0	0	0	0	0	0	0	0	0	0	15	15	15	0	0	0	0	0
DENOVO1483	Fungi	Ascomycota	unknown Ascomycota 20	unknown Ascomycota 20	unknown Ascomycota 20	unknown Ascomycota 20	unknown Ascomycota 20	0	0	11	0	0	11	0	0	0	0	0	11	0	0	0	0	0	0	0	0	0	0	0	11	0	0	0	0	0	0	0	0	0	0	0	0	0	0	0	0	0	0
DENOVO1488	Fungi	Ascomycota	unknown Ascomycota 21	unknown Ascomycota 21	unknown Ascomycota 21	unknown Ascomycota 21	unknown Ascomycota 21	0	0	0	0	0	0	0	0	0	0	0	0	0	0	0	0	0	0	0	0	0	0	0	0	0	0	0	0	0	0	0	0	0	0	16	16	16	0	0	0	0	0
DENOVO1517	Fungi	Ascomycota	unknown Ascomycota 22	unknown Ascomycota 22	unknown Ascomycota 22	unknown Ascomycota 22	unknown Ascomycota 22	0	0	0	0	0	0	0	0	0	0	0	0	0	0	0	0	0	0	0	0	0	0	0	0	0	0	0	0	0	0	0	0	0	0	0	0	0	0	35	0	0	35
DENOVO1643	Fungi	Ascomycota	unknown Ascomycota 23	unknown Ascomycota 23	unknown Ascomycota 23	unknown Ascomycota 23	unknown Ascomycota 23	0	0	0	0	0	0	0	0	2	0	2	2	0	0	0	0	0	0	0	0	0	0	0	2	0	0	0	0	0	0	0	0	0	0	0	0	0	0	0	0	0	0
DENOVO1649	Fungi	Ascomycota	unknown Ascomycota 24	unknown Ascomycota 24	unknown Ascomycota 24	unknown Ascomycota 24	unknown Ascomycota 24	0	0	5	0	0	5	0	0	0	0	0	5	0	0	0	0	0	0	0	0	0	0	0	5	0	0	0	0	0	0	0	0	0	0	0	0	0	0	0	0	0	0
DENOVO1665	Fungi	Ascomycota	unknown Ascomycota 25	unknown Ascomycota 25	unknown Ascomycota 25	unknown Ascomycota 25	unknown Ascomycota 25	0	0	8	0	0	8	0	0	0	0	0	8	0	0	0	0	0	0	0	0	0	0	0	8	0	0	0	0	0	0	0	0	0	0	0	0	0	0	0	0	0	0
DENOVO1689	Fungi	Ascomycota	unknown Ascomycota 26	unknown Ascomycota 26	unknown Ascomycota 26	unknown Ascomycota 26	unknown Ascomycota 26	0	0	0	0	0	0	0	0	0	0	0	0	0	0	0	0	0	0	0	0	0	0	0	0	0	0	0	0	0	0	0	0	0	0	14	14	14	0	0	0	0	0
DENOVO1738	Fungi	Ascomycota	unknown Ascomycota 27	unknown Ascomycota 27	unknown Ascomycota 27	unknown Ascomycota 27	unknown Ascomycota 27	0	0	0	0	0	0	0	0	2	0	2	2	0	0	0	0	0	0	0	0	0	0	0	2	0	0	0	0	0	0	0	0	0	0	0	0	0	0	0	0	0	0
DENOVO1741	Fungi	Ascomycota	unknown Ascomycota 28	unknown Ascomycota 28	unknown Ascomycota 28	unknown Ascomycota 28	unknown Ascomycota 28	0	0	0	0	0	0	0	0	2	0	2	2	0	0	0	0	0	0	0	0	0	0	0	2	0	0	0	0	0	0	0	0	0	0	0	0	0	0	0	0	0	0
DENOVO1745	Fungi	Ascomycota	unknown Ascomycota 29	unknown Ascomycota 29	unknown Ascomycota 29	unknown Ascomycota 29	unknown Ascomycota 29	0	0	0	0	0	0	0	0	0	0	0	0	0	0	0	0	0	0	0	0	0	0	0	0	0	0	0	0	0	0	0	0	0	0	11	11	11	0	0	0	0	0
DENOVO1863	Fungi	Ascomycota	unknown Ascomycota 30	unknown Ascomycota 30	unknown Ascomycota 30	unknown Ascomycota 30	unknown Ascomycota 30	0	0	3	0	0	3	0	0	0	0	0	3	0	0	0	0	0	0	0	0	0	0	0	3	0	0	0	0	0	0	0	0	0	0	0	0	0	0	0	0	0	0
DENOVO1873	Fungi	Ascomycota	unknown Ascomycota 31	unknown Ascomycota 31	unknown Ascomycota 31	unknown Ascomycota 31	unknown Ascomycota 31	0	0	0	0	0	0	0	0	0	0	0	0	0	0	0	0	0	0	0	0	0	0	0	0	0	0	0	0	0	0	0	0	0	0	9	9	9	0	0	0	0	0
DENOVO1874	Fungi	Ascomycota	unknown Ascomycota 32	unknown Ascomycota 32	unknown Ascomycota 32	unknown Ascomycota 32	unknown Ascomycota 32	0	0	0	0	0	0	0	0	0	0	0	0	0	0	0	0	0	0	0	0	0	0	0	0	0	10	0	0	0	10	0	0	0	0	0	0	10	0	0	0	0	0
DENOVO2038	Fungi	Ascomycota	unknown Ascomycota 33	unknown Ascomycota 33	unknown Ascomycota 33	unknown Ascomycota 33	unknown Ascomycota 33	0	0	0	0	0	0	0	0	3	0	3	3	0	0	0	0	0	0	0	0	0	0	0	3	0	0	0	0	0	0	0	0	0	0	0	0	0	0	0	0	0	0
DENOVO2118	Fungi	Ascomycota	unknown Ascomycota 34	unknown Ascomycota 34	unknown Ascomycota 34	unknown Ascomycota 34	unknown Ascomycota 34	0	0	0	0	0	0	0	0	0	0	0	0	0	0	0	0	0	0	0	0	0	0	0	0	0	10	0	0	0	10	0	0	0	0	0	0	10	0	0	0	0	0
DENOVO2322	Fungi	Ascomycota	unknown Ascomycota 35	unknown Ascomycota 35	unknown Ascomycota 35	unknown Ascomycota 35	unknown Ascomycota 35	0	0	0	0	0	0	0	0	2	0	2	2	0	0	0	0	0	0	0	0	0	0	0	2	0	0	0	0	0	0	0	0	0	0	0	0	0	0	0	0	0	0
DENOVO2345	Fungi	Ascomycota	unknown Ascomycota 36	unknown Ascomycota 36	unknown Ascomycota 36	unknown Ascomycota 36	unknown Ascomycota 36	0	0	0	0	0	0	0	0	3	0	3	3	0	0	0	0	0	0	0	0	0	0	0	3	0	0	0	0	0	0	0	0	0	0	0	0	0	0	0	0	0	0
DENOVO2352	Fungi	Ascomycota	unknown Ascomycota 37	unknown Ascomycota 37	unknown Ascomycota 37	unknown Ascomycota 37	unknown Ascomycota 37	0	0	0	0	0	0	0	0	5	0	5	5	0	0	0	0	0	0	0	0	0	0	0	5	0	0	0	0	0	0	0	0	0	0	0	0	0	0	0	0	0	0
DENOVO2363	Fungi	Ascomycota	unknown Ascomycota 38	unknown Ascomycota 38	unknown Ascomycota 38	unknown Ascomycota 38	unknown Ascomycota 38	0	0	0	0	0	0	0	0	14	0	14	14	0	0	0	0	0	0	0	0	0	0	0	14	0	0	0	0	0	0	0	0	0	0	0	0	0	0	0	0	0	0
DENOVO2367	Fungi	Ascomycota	unknown Ascomycota 39	unknown Ascomycota 39	unknown Ascomycota 39	unknown Ascomycota 39	unknown Ascomycota 39	0	0	0	0	0	0	0	0	8	0	8	8	0	0	0	0	0	0	0	0	0	0	0	8	0	0	0	0	0	0	0	0	0	0	0	0	0	0	0	0	0	0
DENOVO2400	Fungi	Ascomycota	unknown Ascomycota 40	unknown Ascomycota 40	unknown Ascomycota 40	unknown Ascomycota 40	unknown Ascomycota 40	0	0	0	0	0	0	0	0	0	0	0	0	0	0	0	0	0	0	0	0	0	0	0	0	0	7	0	0	0	7	0	0	0	0	0	0	7	0	0	4	0	4
DENOVO2444	Fungi	Ascomycota	unknown Ascomycota 41	unknown Ascomycota 41	unknown Ascomycota 41	unknown Ascomycota 41	unknown Ascomycota 41	0	0	0	0	0	0	0	0	0	0	0	0	0	0	0	0	0	0	0	0	0	0	0	0	0	5	0	0	0	5	0	0	0	0	0	0	5	0	0	2	0	2
DENOVO2492	Fungi	Ascomycota	unknown Ascomycota 42	unknown Ascomycota 42	unknown Ascomycota 42	unknown Ascomycota 42	unknown Ascomycota 42	0	0	0	0	0	0	0	0	0	0	0	0	0	0	0	0	0	0	0	0	0	0	0	0	0	0	0	0	0	0	0	0	0	0	6	6	6	0	0	0	0	0
DENOVO2493	Fungi	Ascomycota	unknown Ascomycota 43	unknown Ascomycota 43	unknown Ascomycota 43	unknown Ascomycota 43	unknown Ascomycota 43	0	0	0	0	0	0	0	0	0	0	0	0	0	0	0	0	0	0	0	0	0	0	0	0	0	0	0	0	0	0	0	0	0	0	5	5	5	0	0	1	0	1
DENOVO2538	Fungi	Ascomycota	unknown Ascomycota 44	unknown Ascomycota 44	unknown Ascomycota 44	unknown Ascomycota 44	unknown Ascomycota 44	0	0	0	0	0	0	0	0	0	0	0	0	0	0	0	0	0	0	0	0	0	0	0	0	0	0	0	0	0	0	0	0	0	0	2	2	2	0	0	0	0	0
DENOVO2579	Fungi	Ascomycota	unknown Ascomycota 45	unknown Ascomycota 45	unknown Ascomycota 45	unknown Ascomycota 45	unknown Ascomycota 45	0	0	0	0	0	0	0	0	0	0	0	0	0	0	0	0	0	0	0	0	0	0	0	0	0	0	0	0	0	0	0	0	0	0	4	4	4	0	0	1	0	1
DENOVO2756	Fungi	Ascomycota	unknown Ascomycota 46	unknown Ascomycota 46	unknown Ascomycota 46	unknown Ascomycota 46	unknown Ascomycota 46	0	0	0	0	0	0	0	0	0	0	0	0	0	0	0	0	0	0	0	0	0	0	0	0	0	0	0	0	0	0	0	0	0	0	8	8	8	0	0	3	0	3
DENOVO2767	Fungi	Ascomycota	unknown Ascomycota 47	unknown Ascomycota 47	unknown Ascomycota 47	unknown Ascomycota 47	unknown Ascomycota 47	0	0	0	0	0	0	0	0	0	0	0	0	0	0	0	0	0	0	0	0	0	0	0	0	0	0	0	0	0	0	0	0	0	0	1	1	1	0	0	0	0	0
DENOVO2804	Fungi	Ascomycota	unknown Ascomycota 48	unknown Ascomycota 48	unknown Ascomycota 48	unknown Ascomycota 48	unknown Ascomycota 48	0	0	0	0	0	0	0	0	8	0	8	8	0	0	0	0	0	0	0	0	0	0	0	8	0	0	0	0	0	0	0	0	0	0	0	0	0	0	0	0	0	0
DENOVO2960	Fungi	Ascomycota	unknown Ascomycota 49	unknown Ascomycota 49	unknown Ascomycota 49	unknown Ascomycota 49	unknown Ascomycota 49	0	0	0	0	0	0	0	0	1	0	1	1	0	0	0	0	0	0	0	0	0	0	0	1	0	0	0	0	0	0	0	0	0	0	0	0	0	0	0	0	0	0
DENOVO3001	Fungi	Ascomycota	unknown Ascomycota 50	unknown Ascomycota 50	unknown Ascomycota 50	unknown Ascomycota 50	unknown Ascomycota 50	0	0	0	0	0	0	0	0	5	0	5	5	0	0	0	0	0	0	0	0	0	0	0	5	0	0	0	0	0	0	0	0	0	0	0	0	0	0	0	0	0	0
DENOVO3221	Fungi	Ascomycota	unknown Ascomycota 51	unknown Ascomycota 51	unknown Ascomycota 51	unknown Ascomycota 51	unknown Ascomycota 51	0	0	0	0	0	0	0	0	0	0	0	0	0	0	0	0	0	0	0	0	0	0	0	0	0	0	0	0	0	0	0	0	0	0	4	4	4	0	0	0	0	0
DENOVO3236	Fungi	Ascomycota	unknown Ascomycota 52	unknown Ascomycota 52	unknown Ascomycota 52	unknown Ascomycota 52	unknown Ascomycota 52	0	0	0	0	0	0	0	0	0	0	0	0	0	0	0	0	0	0	0	0	0	0	0	0	0	0	0	0	0	0	0	0	0	0	0	0	0	0	6	0	0	6
DENOVO3325	Fungi	Ascomycota	unknown Ascomycota 53	unknown Ascomycota 53	unknown Ascomycota 53	unknown Ascomycota 53	unknown Ascomycota 53	0	0	0	0	0	0	0	0	0	0	0	0	0	0	0	0	0	0	0	0	0	0	0	0	0	2	0	0	0	2	0	0	0	0	0	0	2	0	0	0	0	0
DENOVO3332	Fungi	Ascomycota	unknown Ascomycota 54	unknown Ascomycota 54	unknown Ascomycota 54	unknown Ascomycota 54	unknown Ascomycota 54	0	0	0	0	0	0	0	0	0	0	0	0	0	0	0	0	0	0	0	0	0	0	0	0	0	1	0	0	0	1	0	0	0	0	0	0	1	0	0	0	0	0
DENOVO3436	Fungi	Ascomycota	unknown Ascomycota 55	unknown Ascomycota 55	unknown Ascomycota 55	unknown Ascomycota 55	unknown Ascomycota 55	0	0	0	0	0	0	0	0	0	0	0	0	0	0	0	0	0	0	0	0	0	0	0	0	0	2	0	0	0	2	0	0	0	0	0	0	2	0	0	2	0	2
DENOVO3504	Fungi	Ascomycota	unknown Ascomycota 56	unknown Ascomycota 56	unknown Ascomycota 56	unknown Ascomycota 56	unknown Ascomycota 56	0	0	0	0	0	0	0	0	1	0	1	1	0	0	0	0	0	0	0	0	0	0	0	1	0	0	0	0	0	0	0	0	0	0	0	0	0	0	0	0	0	0
DENOVO3516	Fungi	Ascomycota	unknown Ascomycota 57	unknown Ascomycota 57	unknown Ascomycota 57	unknown Ascomycota 57	unknown Ascomycota 57	0	0	0	0	0	0	0	0	0	0	0	0	0	0	0	0	0	0	0	0	0	0	0	0	0	0	0	0	0	0	0	0	0	0	0	0	0	0	3	0	0	3
DENOVO3531	Fungi	Ascomycota	unknown Ascomycota 58	unknown Ascomycota 58	unknown Ascomycota 58	unknown Ascomycota 58	unknown Ascomycota 58	0	0	0	0	0	0	0	0	0	0	0	0	0	0	0	0	0	0	0	0	0	0	0	0	0	2	0	0	0	2	0	0	0	0	0	0	2	0	0	0	0	0
DENOVO3534	Fungi	Ascomycota	unknown Ascomycota 59	unknown Ascomycota 59	unknown Ascomycota 59	unknown Ascomycota 59	unknown Ascomycota 59	0	0	0	0	0	0	0	0	7	0	7	7	0	0	0	0	0	0	0	0	0	0	0	7	0	0	0	0	0	0	0	0	0	0	0	0	0	0	0	0	0	0
DENOVO3634	Fungi	Ascomycota	unknown Ascomycota 60	unknown Ascomycota 60	unknown Ascomycota 60	unknown Ascomycota 60	unknown Ascomycota 60	0	0	0	0	0	0	0	0	0	0	0	0	0	0	0	0	0	0	0	0	0	0	0	0	0	0	0	0	0	0	0	0	0	0	3	3	3	0	0	0	0	0
DENOVO3640	Fungi	Ascomycota	unknown Ascomycota 61	unknown Ascomycota 61	unknown Ascomycota 61	unknown Ascomycota 61	unknown Ascomycota 61	0	0	0	0	0	0	0	0	0	0	0	0	0	0	0	0	0	0	0	0	0	0	0	0	0	0	0	0	0	0	0	0	0	0	2	2	2	0	0	0	0	0
DENOVO3643	Fungi	Ascomycota	unknown Ascomycota 62	unknown Ascomycota 62	unknown Ascomycota 62	unknown Ascomycota 62	unknown Ascomycota 62	0	0	0	0	0	0	0	0	0	0	0	0	0	0	0	0	0	0	0	0	0	0	0	0	0	1	0	0	0	1	0	0	0	0	0	0	1	0	0	1	0	1
DENOVO3647	Fungi	Ascomycota	unknown Ascomycota 63	unknown Ascomycota 63	unknown Ascomycota 63	unknown Ascomycota 63	unknown Ascomycota 63	0	0	0	0	0	0	0	0	0	0	0	0	0	0	0	0	0	0	0	0	0	0	0	0	0	0	0	0	0	0	0	0	0	0	2	2	2	0	0	0	0	0
DENOVO3648	Fungi	Ascomycota	unknown Ascomycota 64	unknown Ascomycota 64	unknown Ascomycota 64	unknown Ascomycota 64	unknown Ascomycota 64	0	0	0	0	0	0	0	0	0	0	0	0	0	0	0	0	0	0	0	0	0	0	0	0	0	0	0	0	0	0	0	0	0	0	4	4	4	0	0	0	0	0
DENOVO3756	Fungi	Ascomycota	unknown Ascomycota 65	unknown Ascomycota 65	unknown Ascomycota 65	unknown Ascomycota 65	unknown Ascomycota 65	0	0	0	0	0	0	0	0	1	0	1	1	0	0	0	0	0	0	0	0	0	0	0	1	0	0	0	0	0	0	0	0	0	0	0	0	0	0	0	0	0	0
DENOVO3758	Fungi	Ascomycota	unknown Ascomycota 66	unknown Ascomycota 66	unknown Ascomycota 66	unknown Ascomycota 66	unknown Ascomycota 66	0	0	0	0	0	0	0	0	0	0	0	0	0	0	0	0	0	0	0	0	0	0	0	0	0	0	0	0	0	0	0	0	0	0	4	4	4	0	0	0	0	0
DENOVO3770	Fungi	Ascomycota	unknown Ascomycota 67	unknown Ascomycota 67	unknown Ascomycota 67	unknown Ascomycota 67	unknown Ascomycota 67	0	0	0	0	0	0	0	0	1	0	1	1	0	0	0	0	0	0	0	0	0	0	0	1	0	0	0	0	0	0	0	0	0	0	0	0	0	0	0	0	0	0
DENOVO3881	Fungi	Ascomycota	unknown Ascomycota 68	unknown Ascomycota 68	unknown Ascomycota 68	unknown Ascomycota 68	unknown Ascomycota 68	0	0	0	0	0	0	0	0	0	0	0	0	0	0	0	0	0	0	0	0	0	0	0	0	0	0	0	0	0	0	0	0	0	0	4	4	4	0	0	0	0	0
DENOVO3883	Fungi	Ascomycota	unknown Ascomycota 69	unknown Ascomycota 69	unknown Ascomycota 69	unknown Ascomycota 69	unknown Ascomycota 69	0	0	0	0	0	0	0	0	0	0	0	0	0	0	0	0	0	0	0	0	0	0	0	0	0	0	0	0	0	0	0	0	0	0	2	2	2	0	0	0	0	0
DENOVO3995	Fungi	Ascomycota	unknown Ascomycota 70	unknown Ascomycota 70	unknown Ascomycota 70	unknown Ascomycota 70	unknown Ascomycota 70	0	0	0	0	0	0	0	0	1	0	1	1	0	0	0	0	0	0	0	0	0	0	0	1	0	0	0	0	0	0	0	0	0	0	0	0	0	0	0	0	0	0
DENOVO4207	Fungi	Ascomycota	unknown Ascomycota 71	unknown Ascomycota 71	unknown Ascomycota 71	unknown Ascomycota 71	unknown Ascomycota 71	0	0	0	0	0	0	0	0	0	0	0	0	0	0	0	0	0	0	0	0	0	0	0	0	0	2	0	0	0	2	0	0	0	0	0	0	2	0	0	0	0	0
DENOVO611	Fungi	Ascomycota	Dothideomycetes	unknown Dothideomycetes 1	unknown Dothideomycetes 1	unknown Dothideomycetes 1	unknown Dothideomycetes 1	0	0	7	0	0	7	0	0	23	0	23	30	0	0	0	0	0	0	0	0	0	0	0	30	0	0	0	0	0	0	0	0	0	0	0	0	0	0	0	0	0	0
DENOVO795	Fungi	Ascomycota	Dothideomycetes	unknown Dothideomycetes 2	unknown Dothideomycetes 2	unknown Dothideomycetes 2	unknown Dothideomycetes 2	0	0	6	0	0	6	0	0	12	0	12	18	0	0	0	0	0	0	0	0	0	0	0	18	0	0	0	0	0	0	0	0	0	0	0	0	0	0	0	0	0	0
DENOVO1478	Fungi	Ascomycota	Dothideomycetes	unknown Dothideomycetes 3	unknown Dothideomycetes 3	unknown Dothideomycetes 3	unknown Dothideomycetes 3	0	0	3	0	0	3	0	0	8	0	8	11	0	0	0	0	0	0	0	0	0	0	0	11	0	0	0	0	0	0	0	0	0	0	0	0	0	0	0	0	0	0
DENOVO1819	Fungi	Ascomycota	Dothideomycetes	unknown Dothideomycetes 4	unknown Dothideomycetes 4	unknown Dothideomycetes 4	unknown Dothideomycetes 4	0	0	6	0	0	6	0	0	5	0	5	11	0	0	0	0	0	0	0	0	0	0	0	11	0	0	0	0	0	0	0	0	0	0	0	0	0	0	0	0	0	0
DENOVO1845	Fungi	Ascomycota	Dothideomycetes	unknown Dothideomycetes 5	unknown Dothideomycetes 5	unknown Dothideomycetes 5	unknown Dothideomycetes 5	0	0	2	0	0	2	0	0	6	0	6	8	0	0	0	0	0	0	0	0	0	0	0	8	0	0	0	0	0	0	0	0	0	0	0	0	0	0	0	0	0	0
DENOVO2009	Fungi	Ascomycota	Dothideomycetes	unknown Dothideomycetes 6	unknown Dothideomycetes 6	unknown Dothideomycetes 6	unknown Dothideomycetes 6	0	0	1	0	0	1	0	0	5	0	5	6	0	0	0	0	0	0	0	0	0	0	0	6	0	0	0	0	0	0	0	0	0	0	0	0	0	0	0	0	0	0
DENOVO2805	Fungi	Ascomycota	Dothideomycetes	unknown Dothideomycetes 7	unknown Dothideomycetes 7	unknown Dothideomycetes 7	unknown Dothideomycetes 7	0	0	4	0	0	4	0	0	0	0	0	4	0	0	0	0	0	0	0	0	0	0	0	4	0	0	0	0	0	0	0	0	0	0	0	0	0	0	0	0	0	0
DENOVO524	Fungi	Ascomycota	Dothideomycetes	unknown Dothideomycetes 8	unknown Dothideomycetes 8	unknown Dothideomycetes 8	unknown Dothideomycetes 8	0	0	8	10	0	18	0	2	30	0	32	50	0	0	0	0	0	0	0	0	0	0	0	50	0	0	0	0	0	0	0	0	0	0	0	0	0	0	0	0	0	0
DENOVO582	Fungi	Ascomycota	Dothideomycetes	unknown Dothideomycetes 9	unknown Dothideomycetes 9	unknown Dothideomycetes 9	unknown Dothideomycetes 9	0	0	7	17	0	24	0	0	20	0	20	44	0	0	0	0	0	0	0	0	0	0	0	44	0	0	0	0	0	0	0	0	0	0	0	0	0	0	0	0	0	0
DENOVO1305	Fungi	Ascomycota	Dothideomycetes	unknown Dothideomycetes 10	unknown Dothideomycetes 10	unknown Dothideomycetes 10	unknown Dothideomycetes 10	0	0	1	4	0	5	0	0	8	0	8	13	0	0	0	0	0	0	0	0	0	0	0	13	0	0	0	0	0	0	0	0	0	0	0	0	0	0	0	0	0	0
DENOVO1429	Fungi	Ascomycota	Dothideomycetes	unknown Dothideomycetes 11	unknown Dothideomycetes 11	unknown Dothideomycetes 11	unknown Dothideomycetes 11	0	0	3	4	0	7	0	0	7	0	7	14	0	0	0	0	0	0	0	0	0	0	0	14	0	0	0	0	0	0	0	0	0	0	0	0	0	0	0	0	0	0
DENOVO1474	Fungi	Ascomycota	Dothideomycetes	unknown Dothideomycetes 12	unknown Dothideomycetes 12	unknown Dothideomycetes 12	unknown Dothideomycetes 12	0	0	2	2	0	4	0	0	7	0	7	11	0	0	0	0	0	0	0	0	0	0	0	11	0	0	0	0	0	0	0	0	0	0	0	0	0	0	0	0	0	0
DENOVO1785	Fungi	Ascomycota	Dothideomycetes	unknown Dothideomycetes 13	unknown Dothideomycetes 13	unknown Dothideomycetes 13	unknown Dothideomycetes 13	0	0	2	2	0	4	0	0	1	0	1	5	0	0	0	0	0	0	0	0	0	0	0	5	0	0	0	0	0	0	0	0	0	0	0	0	0	0	0	0	0	0
DENOVO1969	Fungi	Ascomycota	Dothideomycetes	unknown Dothideomycetes 14	unknown Dothideomycetes 14	unknown Dothideomycetes 14	unknown Dothideomycetes 14	0	0	0	0	0	0	0	0	0	0	0	0	0	0	0	0	0	0	0	0	0	0	0	0	0	0	0	0	0	0	0	0	0	0	0	0	0	0	0	0	0	0
DENOVO2152	Fungi	Ascomycota	Dothideomycetes	unknown Dothideomycetes 15	unknown Dothideomycetes 15	unknown Dothideomycetes 15	unknown Dothideomycetes 15	0	0	0	0	0	0	0	0	0	0	0	0	0	0	0	0	0	0	0	0	0	0	0	0	0	0	0	0	0	0	0	0	0	0	0	0	0	5	0	0	0	5
DENOVO2220	Fungi	Ascomycota	Dothideomycetes	unknown Dothideomycetes 16	unknown Dothideomycetes 16	unknown Dothideomycetes 16	unknown Dothideomycetes 16	0	0	0	0	0	0	0	0	0	0	0	0	0	0	0	0	0	0	0	0	0	0	0	0	0	0	0	0	0	0	0	0	0	0	0	0	0	9	0	0	0	9
DENOVO2361	Fungi	Ascomycota	Dothideomycetes	unknown Dothideomycetes 17	unknown Dothideomycetes 17	unknown Dothideomycetes 17	unknown Dothideomycetes 17	0	0	0	0	0	0	0	0	0	0	0	0	0	0	0	0	0	0	0	0	0	0	0	0	0	0	0	0	0	0	0	0	0	0	0	0	0	0	0	0	0	0
DENOVO3005	Fungi	Ascomycota	Dothideomycetes	unknown Dothideomycetes 18	unknown Dothideomycetes 18	unknown Dothideomycetes 18	unknown Dothideomycetes 18	0	0	0	0	0	0	0	10	0	0	10	10	0	0	0	0	0	0	0	0	0	0	0	10	0	0	0	0	0	0	0	0	0	0	0	0	0	0	0	0	0	0
DENOVO3019	Fungi	Ascomycota	Dothideomycetes	unknown Dothideomycetes 19	unknown Dothideomycetes 19	unknown Dothideomycetes 19	unknown Dothideomycetes 19	0	0	0	0	0	0	0	13	0	0	13	13	0	0	0	0	0	0	0	0	0	0	0	13	0	0	0	0	0	0	0	0	0	0	0	0	0	0	0	0	0	0
DENOVO3067	Fungi	Ascomycota	Dothideomycetes	unknown Dothideomycetes 20	unknown Dothideomycetes 20	unknown Dothideomycetes 20	unknown Dothideomycetes 20	0	0	0	0	0	0	0	0	0	0	0	0	0	0	0	0	0	0	0	0	0	0	0	0	0	0	0	0	0	0	0	0	0	0	0	0	0	0	0	0	0	0
DENOVO3148	Fungi	Ascomycota	Dothideomycetes	unknown Dothideomycetes 21	unknown Dothideomycetes 21	unknown Dothideomycetes 21	unknown Dothideomycetes 21	0	0	0	0	0	0	0	0	0	0	0	0	0	0	0	0	0	0	0	0	0	0	0	0	0	0	0	0	0	0	0	0	0	0	0	0	0	1	0	0	0	1
DENOVO3331	Fungi	Ascomycota	Dothideomycetes	unknown Dothideomycetes 22	unknown Dothideomycetes 22	unknown Dothideomycetes 22	unknown Dothideomycetes 22	0	0	0	0	0	0	0	0	0	0	0	0	0	0	0	0	0	0	0	0	0	0	0	0	0	0	0	0	0	0	0	0	0	0	0	0	0	0	0	0	0	0
DENOVO3541	Fungi	Ascomycota	Dothideomycetes	unknown Dothideomycetes 23	unknown Dothideomycetes 23	unknown Dothideomycetes 23	unknown Dothideomycetes 23	0	0	0	0	0	0	0	0	0	0	0	0	0	0	0	0	0	0	0	0	0	0	0	0	0	0	0	0	0	0	0	0	0	0	0	0	0	0	0	0	0	0
DENOVO3543	Fungi	Ascomycota	Dothideomycetes	unknown Dothideomycetes 24	unknown Dothideomycetes 24	unknown Dothideomycetes 24	unknown Dothideomycetes 24	0	0	0	0	0	0	0	0	0	0	0	0	0	0	0	0	0	0	0	0	0	0	0	0	0	0	0	0	0	0	0	0	0	0	0	0	0	0	0	0	0	0
DENOVO3762	Fungi	Ascomycota	Dothideomycetes	unknown Dothideomycetes 25	unknown Dothideomycetes 25	unknown Dothideomycetes 25	unknown Dothideomycetes 25	0	0	0	0	0	0	0	0	0	0	0	0	0	0	0	0	0	0	0	0	0	0	0	0	0	0	0	0	0	0	0	0	0	0	0	0	0	0	0	0	0	0
DENOVO3769	Fungi	Ascomycota	Dothideomycetes	unknown Dothideomycetes 26	unknown Dothideomycetes 26	unknown Dothideomycetes 26	unknown Dothideomycetes 26	0	0	0	0	0	0	0	0	0	0	0	0	0	0	0	0	0	0	0	0	0	0	0	0	0	0	0	0	0	0	0	0	0	0	0	0	0	2	0	0	0	2
DENOVO4027	Fungi	Ascomycota	Dothideomycetes	unknown Dothideomycetes 27	unknown Dothideomycetes 27	unknown Dothideomycetes 27	unknown Dothideomycetes 27	0	0	0	0	0	0	0	0	0	0	0	0	0	0	0	0	0	0	0	0	0	0	0	0	0	0	0	0	0	0	0	0	0	0	0	0	0	0	0	0	0	0
DENOVO530	Fungi	Ascomycota	Dothideomycetes	Botryosphaeriales	Botryosphaeriaceae	Diplodia	Diplodia sp. 1	0	0	0	0	0	0	0	0	0	0	0	0	0	0	0	0	0	0	0	0	0	0	0	0	0	0	0	0	0	0	0	0	0	0	0	0	0	0	76	0	0	76
DENOVO534	Fungi	Ascomycota	Dothideomycetes	Botryosphaeriales	Botryosphaeriaceae	Diplodia	Diplodia sp. 2	0	0	0	0	0	0	0	0	0	0	0	0	0	0	0	0	0	0	0	0	0	0	0	0	0	0	0	0	0	0	0	0	0	0	0	0	0	0	57	0	0	57
DENOVO1216	Fungi	Ascomycota	Dothideomycetes	Botryosphaeriales	Botryosphaeriaceae	Diplodia	Diplodia sp. 3	0	0	0	0	0	0	0	0	0	0	0	0	0	0	0	0	0	0	0	0	0	0	0	0	0	0	0	0	0	0	0	0	0	0	0	0	0	0	27	0	0	27
DENOVO1270	Fungi	Ascomycota	Dothideomycetes	Botryosphaeriales	Botryosphaeriaceae	Diplodia	Diplodia sp. 4	0	0	0	0	0	0	0	0	0	0	0	0	0	0	0	0	0	0	0	0	0	0	0	0	0	0	0	0	0	0	0	0	0	0	0	0	0	0	20	0	0	20
DENOVO1462	Fungi	Ascomycota	Dothideomycetes	Botryosphaeriales	Botryosphaeriaceae	Diplodia	Diplodia sp. 5	0	0	0	0	0	0	0	0	0	0	0	0	0	0	0	0	0	0	0	0	0	0	0	0	0	0	0	0	0	0	0	0	0	0	0	0	0	0	22	0	0	22
DENOVO1627	Fungi	Ascomycota	Dothideomycetes	Botryosphaeriales	Botryosphaeriaceae	Diplodia	Diplodia sp. 6	0	0	0	0	0	0	0	0	0	0	0	0	0	0	0	0	0	0	0	0	0	0	0	0	0	0	0	0	0	0	0	0	0	0	0	0	0	0	13	0	0	13
DENOVO792	Fungi	Ascomycota	Dothideomycetes	Dothideales	unknown Dothideales 1	unknown Dothideales 1	unknown Dothideales 1	0	0	0	1	0	1	0	0	0	0	0	1	0	0	0	0	0	0	0	0	0	0	0	1	0	0	0	0	0	0	0	0	0	0	0	0	0	0	0	0	0	0
DENOVO695	Fungi	Ascomycota	Dothideomycetes	Dothideales	unknown Dothideales 2	unknown Dothideales 2	unknown Dothideales 2	0	0	0	0	0	0	0	0	4	0	4	4	0	0	0	0	0	0	0	0	0	0	0	4	0	0	0	0	0	0	0	0	0	0	0	0	0	0	0	0	0	0
DENOVO752	Fungi	Ascomycota	Dothideomycetes	Dothideales	unknown Dothideales 3	unknown Dothideales 3	unknown Dothideales 3	0	0	0	0	0	0	0	0	3	0	3	3	0	0	0	0	0	0	0	0	0	0	0	3	0	0	0	0	0	0	0	0	0	0	0	0	0	0	0	0	0	0
DENOVO1835	Fungi	Ascomycota	Dothideomycetes	Dothideales	unknown Dothideales 4	unknown Dothideales 4	unknown Dothideales 4	0	0	0	0	0	0	0	0	1	0	1	1	0	0	0	0	0	0	0	0	0	0	0	1	0	0	0	0	0	0	0	0	0	0	0	0	0	0	0	0	0	0
DENOVO1	Fungi	Ascomycota	Dothideomycetes	Dothideales	Aureobasidiaceae	Aureobasidium	Aureobasidium sp. 1	140	160	631	230	32	1193	8	88	432	190	718	1911	433	0	80	466	5	984	574	172	832	1578	2562	4473	96	320	0	36	0	452	175	26	75	4	408	688	1140	15	0	27	110	152
DENOVO3	Fungi	Ascomycota	Dothideomycetes	Dothideales	Aureobasidiaceae	Aureobasidium	Aureobasidium sp. 2	111	153	502	180	30	976	3	72	308	141	524	1500	347	0	84	406	2	839	480	179	754	1413	2252	3752	88	295	0	27	0	410	136	26	66	0	322	550	960	11	0	23	71	105
DENOVO10	Fungi	Ascomycota	Dothideomycetes	Dothideales	Aureobasidiaceae	Aureobasidium	Aureobasidium sp. 3	42	37	188	77	15	359	3	32	113	65	213	572	122	0	22	137	0	281	198	43	292	533	814	1386	36	118	0	18	0	172	54	9	16	1	120	200	372	5	0	9	33	47
DENOVO15	Fungi	Ascomycota	Dothideomycetes	Dothideales	Aureobasidiaceae	Aureobasidium	Aureobasidium sp. 4	35	51	147	64	9	306	0	35	87	61	183	489	128	0	21	106	1	256	145	58	228	431	687	1176	29	89	0	8	0	126	37	7	16	2	92	154	280	1	0	7	27	35
DENOVO17	Fungi	Ascomycota	Dothideomycetes	Dothideales	Aureobasidiaceae	Aureobasidium	Aureobasidium sp. 5	42	62	156	60	12	332	1	28	126	55	210	542	121	0	22	149	1	293	154	58	268	480	773	1315	33	114	0	8	0	155	46	5	24	0	96	171	326	2	0	11	24	37
DENOVO24	Fungi	Ascomycota	Dothideomycetes	Dothideales	Aureobasidiaceae	Aureobasidium	Aureobasidium sp. 6	35	45	123	34	10	247	2	24	77	40	143	390	90	0	16	134	0	240	116	39	189	344	584	974	21	96	0	7	0	124	36	6	23	0	87	152	276	7	0	2	29	38
DENOVO996	Fungi	Ascomycota	Dothideomycetes	Dothideales	Aureobasidiaceae	Aureobasidium	Aureobasidium sp. 7	0	0	0	0	0	0	0	0	1	0	1	1	0	0	0	0	0	0	0	0	0	0	0	1	0	0	0	0	0	0	0	0	0	0	0	0	0	0	0	0	0	0
DENOVO1154	Fungi	Ascomycota	Dothideomycetes	Dothideales	Aureobasidiaceae	Aureobasidium	Aureobasidium sp. 8	0	0	0	0	0	0	0	0	2	0	2	2	0	0	0	0	0	0	0	0	0	0	0	2	0	0	0	0	0	0	0	0	0	0	0	0	0	0	0	0	0	0
DENOVO1458	Fungi	Ascomycota	Dothideomycetes	Dothideales	Aureobasidiaceae	Aureobasidium	Aureobasidium sp. 9	0	1	0	0	0	1	0	0	0	0	0	1	0	0	1	0	0	1	1	0	2	3	4	5	0	0	0	0	0	0	0	0	0	0	0	0	0	1	0	0	0	1
DENOVO1466	Fungi	Ascomycota	Dothideomycetes	Dothideales	Aureobasidiaceae	Aureobasidium	Aureobasidium sp. 10	0	0	0	0	0	0	0	0	0	0	0	0	0	0	0	0	0	0	0	0	1	1	1	1	0	0	0	0	0	0	0	0	0	0	0	0	0	0	0	0	0	0
DENOVO1652	Fungi	Ascomycota	Dothideomycetes	Dothideales	Aureobasidiaceae	Aureobasidium	Aureobasidium sp. 11	1	0	0	5	0	6	0	0	1	3	4	10	2	0	0	0	0	2	2	1	4	7	9	19	1	2	0	0	0	3	0	0	0	0	1	1	4	0	0	0	0	0
DENOVO1968	Fungi	Ascomycota	Dothideomycetes	Dothideales	Aureobasidiaceae	Aureobasidium	Aureobasidium sp. 12	0	1	1	0	0	2	0	0	0	1	1	3	1	0	0	1	0	2	1	1	5	7	9	12	0	5	0	0	0	5	0	1	0	0	1	2	7	1	0	0	0	1
DENOVO2130	Fungi	Ascomycota	Dothideomycetes	Dothideales	Aureobasidiaceae	Aureobasidium	Aureobasidium sp. 13	0	0	0	0	0	0	0	0	1	0	1	1	0	0	0	0	0	0	0	0	0	0	0	1	0	0	0	0	0	0	0	0	0	0	0	0	0	0	0	0	0	0
DENOVO2349	Fungi	Ascomycota	Dothideomycetes	Dothideales	Aureobasidiaceae	Aureobasidium	Aureobasidium sp. 14	0	0	0	0	0	0	0	0	1	0	1	1	0	0	0	0	0	0	0	0	0	0	0	1	0	0	0	0	0	0	0	0	0	0	0	0	0	0	0	0	0	0
DENOVO2386	Fungi	Ascomycota	Dothideomycetes	Dothideales	Aureobasidiaceae	Aureobasidium	Aureobasidium sp. 15	0	0	0	0	0	0	0	0	0	0	0	0	0	0	0	0	0	0	0	0	0	0	0	0	0	0	0	0	0	0	0	0	0	0	0	0	0	0	0	0	0	0
DENOVO2433	Fungi	Ascomycota	Dothideomycetes	Dothideales	Aureobasidiaceae	Aureobasidium	Aureobasidium sp. 16	0	0	0	0	0	0	0	0	3	0	3	3	0	0	0	0	0	0	0	0	0	0	0	3	0	0	0	0	0	0	0	0	0	0	0	0	0	0	0	0	0	0
DENOVO2484	Fungi	Ascomycota	Dothideomycetes	Dothideales	Aureobasidiaceae	Aureobasidium	Aureobasidium sp. 17	0	0	0	0	0	0	0	0	3	0	3	3	0	0	0	0	0	0	0	0	0	0	0	3	0	0	0	0	0	0	0	0	0	0	0	0	0	0	0	0	0	0
DENOVO2562	Fungi	Ascomycota	Dothideomycetes	Dothideales	Aureobasidiaceae	Aureobasidium	Aureobasidium sp. 18	0	0	0	0	0	0	0	0	0	0	0	0	0	0	0	0	0	0	0	0	0	0	0	0	0	0	0	0	0	0	0	0	0	0	0	0	0	0	0	0	0	0
DENOVO3060	Fungi	Ascomycota	Dothideomycetes	Dothideales	Aureobasidiaceae	Aureobasidium	Aureobasidium sp. 19	1	0	0	0	0	1	0	0	0	0	0	1	0	0	2	0	0	2	1	0	3	4	6	7	0	3	0	0	0	3	1	0	0	0	1	2	5	0	0	0	0	0
DENOVO3358	Fungi	Ascomycota	Dothideomycetes	Dothideales	Aureobasidiaceae	Aureobasidium	Aureobasidium sp. 20	0	0	0	0	0	0	0	0	0	1	1	1	0	0	0	0	0	0	0	1	1	2	2	3	0	0	0	0	0	0	0	0	0	0	0	0	0	0	0	0	0	0
DENOVO3501	Fungi	Ascomycota	Dothideomycetes	Dothideales	Aureobasidiaceae	Aureobasidium	Aureobasidium sp. 21	0	0	0	0	0	0	0	0	0	0	0	0	0	0	0	0	0	0	0	0	0	0	0	0	0	0	0	0	0	0	0	0	0	0	0	0	0	0	0	0	0	0
DENOVO3585	Fungi	Ascomycota	Dothideomycetes	Dothideales	Aureobasidiaceae	Aureobasidium	Aureobasidium sp. 22	0	0	0	0	0	0	0	0	0	0	0	0	0	0	0	0	0	0	0	0	0	0	0	0	0	1	0	0	0	1	0	0	0	0	0	0	1	0	0	0	0	0
DENOVO3605	Fungi	Ascomycota	Dothideomycetes	Dothideales	Aureobasidiaceae	Aureobasidium	Aureobasidium sp. 23	0	0	1	2	0	3	0	0	0	0	0	3	0	0	0	2	0	2	1	0	1	2	4	7	0	3	0	0	0	3	0	0	1	0	0	1	4	0	0	0	0	0
DENOVO3736	Fungi	Ascomycota	Dothideomycetes	Dothideales	Aureobasidiaceae	Aureobasidium	Aureobasidium sp. 24	2	0	0	1	0	3	0	0	0	0	0	3	0	0	0	0	0	0	2	1	0	3	3	6	0	0	0	0	0	0	0	0	1	0	0	1	1	0	0	0	0	0
DENOVO3785	Fungi	Ascomycota	Dothideomycetes	Dothideales	Aureobasidiaceae	Aureobasidium	Aureobasidium sp. 25	0	0	0	0	0	0	0	0	0	0	0	0	1	0	0	1	0	2	1	1	2	4	6	6	0	1	0	0	0	1	0	0	0	0	1	1	2	0	0	0	0	0
DENOVO3790	Fungi	Ascomycota	Dothideomycetes	Dothideales	Aureobasidiaceae	Aureobasidium	Aureobasidium sp. 26	0	0	0	0	0	0	0	0	0	0	0	0	0	0	0	0	0	0	1	0	4	5	5	5	2	0	0	0	0	2	0	0	0	0	0	0	2	0	0	0	0	0
DENOVO3886	Fungi	Ascomycota	Dothideomycetes	Dothideales	Aureobasidiaceae	Aureobasidium	Aureobasidium sp. 27	0	1	0	0	0	1	0	0	0	0	0	1	0	0	0	0	0	0	1	0	0	1	1	2	0	0	0	0	0	0	0	0	1	0	0	1	1	0	0	0	0	0
DENOVO3909	Fungi	Ascomycota	Dothideomycetes	Dothideales	Aureobasidiaceae	Aureobasidium	Aureobasidium sp. 28	1	0	0	0	0	1	0	0	0	0	0	1	0	0	0	0	0	0	0	0	0	0	0	1	0	0	0	0	0	0	0	0	0	0	0	0	0	0	0	0	0	0
DENOVO3942	Fungi	Ascomycota	Dothideomycetes	Dothideales	Aureobasidiaceae	Aureobasidium	Aureobasidium sp. 29	0	0	0	1	0	1	0	0	0	0	0	1	0	0	0	0	0	0	0	0	0	0	0	1	1	7	0	0	0	8	0	1	0	0	1	2	10	0	0	0	0	0
DENOVO4059	Fungi	Ascomycota	Dothideomycetes	Dothideales	Aureobasidiaceae	Aureobasidium	Aureobasidium sp. 30	0	0	0	0	0	0	0	0	0	0	0	0	0	0	0	0	0	0	0	0	1	1	1	1	0	0	0	0	0	0	0	0	0	0	1	1	1	0	0	0	0	0
DENOVO4154	Fungi	Ascomycota	Dothideomycetes	Dothideales	Aureobasidiaceae	Aureobasidium	Aureobasidium sp. 31	0	0	0	0	0	0	0	0	0	0	0	0	0	0	0	0	0	0	0	0	0	0	0	0	0	0	0	0	0	0	0	0	0	0	0	0	0	0	0	0	0	0
DENOVO269	Fungi	Ascomycota	Dothideomycetes	Dothideales	Aureobasidiaceae	Aureobasidium	Aureobasidium_pullulans 1	0	0	0	0	0	0	0	0	8	0	8	8	0	149	0	0	0	149	0	0	0	0	149	157	0	0	0	0	0	0	0	0	0	0	0	0	0	0	0	0	0	0
DENOVO325	Fungi	Ascomycota	Dothideomycetes	Dothideales	Aureobasidiaceae	Aureobasidium	Aureobasidium_pullulans 2	0	0	0	0	0	0	0	0	3	0	3	3	0	116	0	0	0	116	0	0	0	0	116	119	0	0	0	0	0	0	0	0	0	0	0	0	0	0	0	0	0	0
DENOVO588	Fungi	Ascomycota	Dothideomycetes	Dothideales	Aureobasidiaceae	Aureobasidium	Aureobasidium_pullulans 3	0	0	0	0	0	0	0	0	2	0	2	2	0	51	0	0	0	51	0	0	0	0	51	53	0	0	0	0	0	0	0	0	0	0	0	0	0	0	0	0	0	0
DENOVO684	Fungi	Ascomycota	Dothideomycetes	Dothideales	Aureobasidiaceae	Aureobasidium	Aureobasidium_pullulans 4	0	0	0	0	0	0	0	0	10	0	10	10	0	0	0	0	0	0	0	0	0	0	0	10	0	0	0	0	0	0	0	0	0	15	0	15	15	0	0	0	0	0
DENOVO707	Fungi	Ascomycota	Dothideomycetes	Dothideales	Aureobasidiaceae	Aureobasidium	Aureobasidium_pullulans 5	0	0	0	0	0	0	0	0	1	0	1	1	0	36	0	0	0	36	0	0	0	0	36	37	0	0	0	0	0	0	0	0	0	0	0	0	0	0	0	0	0	0
DENOVO715	Fungi	Ascomycota	Dothideomycetes	Dothideales	Aureobasidiaceae	Aureobasidium	Aureobasidium_pullulans 6	0	0	0	0	0	0	0	0	3	0	3	3	0	40	0	0	0	40	0	0	0	0	40	43	0	0	0	0	0	0	0	0	0	0	0	0	0	0	0	0	0	0
DENOVO827	Fungi	Ascomycota	Dothideomycetes	Dothideales	Aureobasidiaceae	Aureobasidium	Aureobasidium_pullulans 7	0	0	0	0	0	0	0	0	3	0	3	3	0	41	0	0	0	41	0	0	0	0	41	44	0	0	0	0	0	0	0	0	0	0	0	0	0	0	0	0	0	0
DENOVO839	Fungi	Ascomycota	Dothideomycetes	Dothideales	Aureobasidiaceae	Aureobasidium	Aureobasidium_pullulans 8	0	0	0	0	0	0	0	0	5	0	5	5	0	0	0	0	0	0	0	0	0	0	0	5	0	0	0	0	0	0	0	0	0	20	0	20	20	0	0	0	0	0
DENOVO1531	Fungi	Ascomycota	Dothideomycetes	Dothideales	Aureobasidiaceae	Aureobasidium	Aureobasidium_pullulans 9	0	0	0	0	0	0	0	0	1	0	1	1	0	0	0	0	0	0	0	0	0	0	0	1	0	0	0	0	0	0	0	0	0	7	0	7	7	0	0	0	0	0
DENOVO1582	Fungi	Ascomycota	Dothideomycetes	Dothideales	Aureobasidiaceae	Aureobasidium	Aureobasidium_pullulans 10	0	0	0	0	0	0	0	0	3	0	3	3	0	0	0	0	0	0	0	0	0	0	0	3	0	0	0	0	0	0	0	0	0	9	0	9	9	0	0	0	0	0
DENOVO1886	Fungi	Ascomycota	Dothideomycetes	Dothideales	Aureobasidiaceae	Aureobasidium	Aureobasidium_pullulans 11	0	0	0	0	0	0	0	0	5	0	5	5	0	0	0	0	0	0	0	0	0	0	0	5	0	0	0	0	0	0	0	0	0	6	0	6	6	0	0	0	0	0
DENOVO2265	Fungi	Ascomycota	Dothideomycetes	Dothideales	Aureobasidiaceae	Aureobasidium	Aureobasidium_pullulans 12	0	0	0	0	0	0	0	0	2	0	2	2	0	0	0	0	0	0	0	0	0	0	0	2	0	0	0	0	0	0	0	0	0	5	0	5	5	0	0	0	0	0
DENOVO78	Fungi	Ascomycota	Dothideomycetes	Dothideales	Dothideaceae	unknown Dothideaceae 1	unknown Dothideaceae 1	0	0	2	0	0	2	0	4	110	18	132	134	0	0	27	0	151	178	0	0	0	0	178	312	0	0	0	0	0	0	0	1	0	0	0	1	1	0	0	0	0	0
DENOVO85	Fungi	Ascomycota	Dothideomycetes	Dothideales	Dothideaceae	unknown Dothideaceae 2	unknown Dothideaceae 2	0	0	1	0	0	1	0	4	74	11	89	90	0	0	13	0	116	129	0	0	0	0	129	219	0	0	0	0	0	0	0	0	0	0	0	0	0	0	0	0	0	0
DENOVO249	Fungi	Ascomycota	Dothideomycetes	Dothideales	Dothideaceae	unknown Dothideaceae 3	unknown Dothideaceae 3	0	0	0	0	0	0	0	2	51	6	59	59	0	0	9	0	47	56	0	0	0	0	56	115	0	0	0	0	0	0	0	0	0	0	0	0	0	0	0	0	0	0
DENOVO271	Fungi	Ascomycota	Dothideomycetes	Dothideales	Dothideaceae	unknown Dothideaceae 4	unknown Dothideaceae 4	0	0	0	0	0	0	0	3	26	5	34	34	0	0	5	0	46	51	0	0	0	0	51	85	0	0	0	0	0	0	0	0	0	0	0	0	0	0	0	0	0	0
DENOVO278	Fungi	Ascomycota	Dothideomycetes	Dothideales	Dothideaceae	unknown Dothideaceae 5	unknown Dothideaceae 5	0	0	0	0	0	0	0	1	22	4	27	27	0	0	6	0	42	48	0	0	0	0	48	75	0	0	0	0	0	0	0	0	0	0	0	0	0	0	0	0	0	0
DENOVO280	Fungi	Ascomycota	Dothideomycetes	Dothideales	Dothideaceae	unknown Dothideaceae 6	unknown Dothideaceae 6	0	0	0	0	0	0	0	2	7	1	10	10	0	0	207	0	22	229	0	0	0	0	229	239	0	0	0	0	0	0	0	0	0	0	0	0	0	0	0	0	0	0
DENOVO309	Fungi	Ascomycota	Dothideomycetes	Dothideales	Dothideaceae	unknown Dothideaceae 7	unknown Dothideaceae 7	0	0	0	0	0	0	0	4	22	1	27	27	0	0	10	0	46	56	0	0	0	0	56	83	0	0	0	0	0	0	0	0	0	0	0	0	0	0	0	0	0	0
DENOVO323	Fungi	Ascomycota	Dothideomycetes	Dothideales	Dothideaceae	unknown Dothideaceae 8	unknown Dothideaceae 8	0	0	1	0	0	1	0	3	3	2	8	9	0	0	162	0	17	179	0	0	0	0	179	188	0	0	0	0	0	0	0	0	0	0	0	0	0	0	0	0	0	0
DENOVO953	Fungi	Ascomycota	Dothideomycetes	Dothideales	Dothideaceae	unknown Dothideaceae 9	unknown Dothideaceae 9	0	0	0	0	0	0	0	0	3	0	3	3	0	0	42	0	5	47	0	0	0	0	47	50	0	0	0	0	0	0	0	0	0	0	0	0	0	0	0	0	0	0
DENOVO966	Fungi	Ascomycota	Dothideomycetes	Dothideales	Dothideaceae	unknown Dothideaceae 10	unknown Dothideaceae 10	0	0	0	0	0	0	0	2	0	0	2	2	0	0	51	0	1	52	0	0	0	0	52	54	0	0	0	0	0	0	0	0	0	0	0	0	0	0	0	0	0	0
DENOVO1081	Fungi	Ascomycota	Dothideomycetes	Dothideales	Dothideaceae	unknown Dothideaceae 11	unknown Dothideaceae 11	0	0	0	0	0	0	0	0	1	0	1	1	0	0	27	0	4	31	0	0	0	0	31	32	0	0	0	0	0	0	0	0	0	0	0	0	0	0	0	0	0	0
DENOVO1092	Fungi	Ascomycota	Dothideomycetes	Dothideales	Dothideaceae	unknown Dothideaceae 12	unknown Dothideaceae 12	0	0	0	0	0	0	0	0	2	0	2	2	0	0	32	0	4	36	0	0	0	0	36	38	0	0	0	0	0	0	0	0	0	0	0	0	0	0	0	0	0	0
DENOVO3976	Fungi	Ascomycota	Dothideomycetes	Dothideales	Dothideaceae	unknown Dothideaceae 13	unknown Dothideaceae 13	0	0	0	0	0	0	0	0	0	0	0	0	0	0	2	0	0	2	0	0	0	0	2	2	0	0	0	0	0	0	0	0	0	0	0	0	0	0	0	0	0	0
DENOVO1428	Fungi	Ascomycota	Dothideomycetes	Dothideales	Dothideaceae	Hormonema	Hormonema sp. 1	0	0	0	0	0	0	0	0	0	0	0	0	0	0	0	0	0	0	0	0	0	0	0	0	1	0	0	0	0	1	0	0	0	0	0	0	1	0	0	0	0	0
DENOVO1557	Fungi	Ascomycota	Dothideomycetes	Dothideales	Dothideaceae	Hormonema	Hormonema sp. 2	0	0	0	0	0	0	0	0	0	0	0	0	0	0	0	0	0	0	0	0	0	0	0	0	1	0	0	0	0	1	0	0	0	0	0	0	1	0	0	0	0	0
DENOVO2465	Fungi	Ascomycota	Dothideomycetes	Dothideales	Dothideaceae	Hormonema	Hormonema sp. 3	0	0	0	0	0	0	0	0	0	0	0	0	0	0	0	0	0	0	0	0	0	0	0	0	2	0	0	0	0	2	0	0	0	0	0	0	2	0	0	0	0	0
DENOVO2680	Fungi	Ascomycota	Dothideomycetes	Dothideales	Dothideaceae	Hormonema	Hormonema sp. 4	0	0	0	0	0	0	0	0	0	0	0	0	0	0	0	0	0	0	0	0	0	0	0	0	22	0	0	0	0	22	0	0	0	0	0	0	22	0	0	0	0	0
DENOVO2837	Fungi	Ascomycota	Dothideomycetes	Dothideales	Dothideaceae	Hormonema	Hormonema sp. 5	0	0	0	0	0	0	0	0	0	0	0	0	0	0	0	0	0	0	0	0	0	0	0	0	0	0	0	0	0	0	0	0	0	0	0	0	0	0	0	0	0	0
DENOVO2929	Fungi	Ascomycota	Dothideomycetes	Dothideales	Dothideaceae	Hormonema	Hormonema sp. 6	0	0	0	0	0	0	0	0	0	0	0	0	0	0	0	0	0	0	0	0	0	0	0	0	9	0	0	0	0	9	0	0	0	0	0	0	9	0	0	0	0	0
DENOVO3292	Fungi	Ascomycota	Dothideomycetes	Dothideales	Dothideaceae	Hormonema	Hormonema sp. 7	0	0	0	0	0	0	0	0	0	0	0	0	0	0	0	0	0	0	0	0	0	0	0	0	1	0	0	0	0	1	0	0	0	0	0	0	1	0	0	0	0	0
DENOVO161	Fungi	Ascomycota	Dothideomycetes	Pleosporales	unknown Pleosporales 1	unknown Pleosporales 1	unknown Pleosporales 1	0	0	0	0	0	0	0	15	19	0	34	34	0	0	0	0	0	0	0	10	0	10	10	44	0	0	0	0	0	0	0	0	1	0	0	1	1	0	0	0	0	0
DENOVO222	Fungi	Ascomycota	Dothideomycetes	Pleosporales	unknown Pleosporales 2	unknown Pleosporales 2	unknown Pleosporales 2	0	0	0	0	0	0	0	34	7	0	41	41	0	0	0	0	0	0	0	0	0	0	0	41	0	0	0	0	0	0	0	0	0	0	0	0	0	0	0	0	0	0
DENOVO299	Fungi	Ascomycota	Dothideomycetes	Pleosporales	unknown Pleosporales 3	unknown Pleosporales 3	unknown Pleosporales 3	55	0	19	0	0	74	0	0	23	25	48	122	0	0	0	0	0	0	0	0	0	0	0	122	0	0	0	0	0	0	0	0	0	0	0	0	0	0	0	0	0	0
DENOVO320	Fungi	Ascomycota	Dothideomycetes	Pleosporales	unknown Pleosporales 4	unknown Pleosporales 4	unknown Pleosporales 4	57	0	21	0	0	78	0	0	10	24	34	112	0	0	0	0	0	0	0	0	0	0	0	112	0	0	0	0	0	0	0	0	0	0	0	0	0	0	0	0	0	0
DENOVO438	Fungi	Ascomycota	Dothideomycetes	Pleosporales	unknown Pleosporales 5	unknown Pleosporales 5	unknown Pleosporales 5	0	0	0	0	0	0	0	5	6	0	11	11	0	0	0	0	0	0	0	1	0	1	1	12	0	0	0	0	0	0	0	0	0	0	0	0	0	0	0	0	0	0
DENOVO531	Fungi	Ascomycota	Dothideomycetes	Pleosporales	unknown Pleosporales 6	unknown Pleosporales 6	unknown Pleosporales 6	0	0	0	0	0	0	0	3	5	0	8	8	0	0	0	0	0	0	0	2	0	2	2	10	0	0	0	0	0	0	0	0	0	0	0	0	0	0	0	0	0	0
DENOVO550	Fungi	Ascomycota	Dothideomycetes	Pleosporales	unknown Pleosporales 7	unknown Pleosporales 7	unknown Pleosporales 7	14	0	0	0	0	14	0	0	0	0	0	14	0	0	0	0	0	0	0	0	0	0	0	14	0	0	0	0	0	0	0	0	0	0	0	0	0	0	0	0	0	0
DENOVO573	Fungi	Ascomycota	Dothideomycetes	Pleosporales	unknown Pleosporales 8	unknown Pleosporales 8	unknown Pleosporales 8	0	0	0	0	0	0	0	14	0	0	14	14	0	0	0	0	0	0	0	0	0	0	0	14	0	0	0	0	0	0	0	0	0	0	0	0	0	0	0	0	0	0
DENOVO637	Fungi	Ascomycota	Dothideomycetes	Pleosporales	unknown Pleosporales 9	unknown Pleosporales 9	unknown Pleosporales 9	0	0	0	0	0	0	0	12	2	0	14	14	0	0	0	0	0	0	0	0	0	0	0	14	0	0	0	0	0	0	0	0	0	0	0	0	0	0	0	0	0	0
DENOVO645	Fungi	Ascomycota	Dothideomycetes	Pleosporales	unknown Pleosporales 10	unknown Pleosporales 10	unknown Pleosporales 10	14	0	0	0	0	14	0	0	0	0	0	14	0	0	0	0	0	0	0	0	0	0	0	14	0	0	0	0	0	0	0	0	0	0	0	0	0	0	0	0	0	0
DENOVO772	Fungi	Ascomycota	Dothideomycetes	Pleosporales	unknown Pleosporales 11	unknown Pleosporales 11	unknown Pleosporales 11	21	0	6	0	0	27	0	0	2	5	7	34	0	0	0	0	0	0	0	0	0	0	0	34	0	0	0	0	0	0	0	0	0	0	0	0	0	0	0	0	0	0
DENOVO797	Fungi	Ascomycota	Dothideomycetes	Pleosporales	unknown Pleosporales 12	unknown Pleosporales 12	unknown Pleosporales 12	11	0	6	0	0	17	0	0	1	6	7	24	0	0	0	0	0	0	0	0	0	0	0	24	0	0	0	0	0	0	0	0	0	0	0	0	0	0	0	0	0	0
DENOVO811	Fungi	Ascomycota	Dothideomycetes	Pleosporales	unknown Pleosporales 13	unknown Pleosporales 13	unknown Pleosporales 13	18	0	5	0	0	23	0	0	6	5	11	34	0	0	0	0	0	0	0	0	0	0	0	34	0	0	0	0	0	0	0	0	0	0	0	0	0	0	0	0	0	0
DENOVO919	Fungi	Ascomycota	Dothideomycetes	Pleosporales	unknown Pleosporales 14	unknown Pleosporales 14	unknown Pleosporales 14	17	0	3	0	0	20	0	0	3	3	6	26	0	0	0	0	0	0	0	0	0	0	0	26	0	0	0	0	0	0	0	0	0	0	0	0	0	0	0	0	0	0
DENOVO1279	Fungi	Ascomycota	Dothideomycetes	Pleosporales	unknown Pleosporales 15	unknown Pleosporales 15	unknown Pleosporales 15	4	0	0	0	0	4	0	0	0	0	0	4	0	0	0	0	0	0	0	0	0	0	0	4	0	0	0	0	0	0	0	0	0	0	0	0	0	0	0	0	0	0
DENOVO1465	Fungi	Ascomycota	Dothideomycetes	Pleosporales	unknown Pleosporales 16	unknown Pleosporales 16	unknown Pleosporales 16	1	0	0	0	0	1	0	0	0	0	0	1	0	0	0	0	0	0	0	0	0	0	0	1	0	0	0	0	0	0	0	0	0	0	0	0	0	0	0	0	0	0
DENOVO1535	Fungi	Ascomycota	Dothideomycetes	Pleosporales	unknown Pleosporales 17	unknown Pleosporales 17	unknown Pleosporales 17	0	0	0	0	0	0	0	0	0	0	0	0	0	0	0	0	0	0	0	0	0	0	0	0	0	0	0	0	0	0	23	0	0	0	0	23	23	0	0	0	0	0
DENOVO1544	Fungi	Ascomycota	Dothideomycetes	Pleosporales	unknown Pleosporales 18	unknown Pleosporales 18	unknown Pleosporales 18	4	0	0	0	0	4	0	0	0	0	0	4	0	0	0	0	0	0	0	0	0	0	0	4	0	0	0	0	0	0	0	0	0	0	0	0	0	0	0	0	0	0
DENOVO1631	Fungi	Ascomycota	Dothideomycetes	Pleosporales	unknown Pleosporales 19	unknown Pleosporales 19	unknown Pleosporales 19	6	0	0	0	0	6	0	0	0	0	0	6	0	0	0	0	0	0	0	0	0	0	0	6	0	0	0	0	0	0	0	0	0	0	0	0	0	0	0	0	0	0
DENOVO2326	Fungi	Ascomycota	Dothideomycetes	Pleosporales	unknown Pleosporales 20	unknown Pleosporales 20	unknown Pleosporales 20	0	0	0	0	0	0	0	0	0	0	0	0	0	0	0	0	0	0	0	0	0	0	0	0	0	0	0	0	0	0	13	0	0	0	0	13	13	0	0	0	0	0
DENOVO2642	Fungi	Ascomycota	Dothideomycetes	Pleosporales	unknown Pleosporales 21	unknown Pleosporales 21	unknown Pleosporales 21	0	0	0	0	0	0	0	0	0	0	0	0	0	0	0	0	0	0	0	0	0	0	0	0	0	0	0	0	0	0	3	0	0	0	0	3	3	0	0	0	0	0
DENOVO2853	Fungi	Ascomycota	Dothideomycetes	Pleosporales	unknown Pleosporales 22	unknown Pleosporales 22	unknown Pleosporales 22	0	0	0	0	0	0	0	0	0	0	0	0	0	0	0	0	0	0	0	0	0	0	0	0	0	0	0	1	0	1	0	0	0	0	0	0	1	0	0	0	0	0
DENOVO3408	Fungi	Ascomycota	Dothideomycetes	Pleosporales	unknown Pleosporales 23	unknown Pleosporales 23	unknown Pleosporales 23	0	0	0	0	0	0	0	0	0	0	0	0	0	0	0	0	0	0	0	0	0	0	0	0	0	0	0	0	0	0	1	0	0	0	0	1	1	0	0	0	0	0
DENOVO4029	Fungi	Ascomycota	Dothideomycetes	Pleosporales	unknown Pleosporales 24	unknown Pleosporales 24	unknown Pleosporales 24	0	0	0	0	0	0	0	0	0	0	0	0	0	0	0	0	0	0	0	0	0	0	0	0	0	0	0	0	0	0	1	0	0	0	0	1	1	0	0	0	0	0
DENOVO872	Fungi	Ascomycota	Dothideomycetes	Pleosporales	unknown Pleosporales 25	unknown Pleosporales 25	unknown Pleosporales 25	0	0	0	0	0	0	0	0	14	0	14	14	0	0	0	0	0	0	0	0	0	0	0	14	0	0	0	0	0	0	0	0	0	0	0	0	0	0	0	0	0	0
DENOVO1002	Fungi	Ascomycota	Dothideomycetes	Pleosporales	unknown Pleosporales 26	unknown Pleosporales 26	unknown Pleosporales 26	0	0	0	0	0	0	0	0	7	0	7	7	0	0	0	0	0	0	0	0	0	0	0	7	0	0	0	0	0	0	0	0	0	0	0	0	0	0	0	0	0	0
DENOVO1666	Fungi	Ascomycota	Dothideomycetes	Pleosporales	unknown Pleosporales 27	unknown Pleosporales 27	unknown Pleosporales 27	0	0	0	0	0	0	0	0	5	0	5	5	0	0	0	0	0	0	0	0	0	0	0	5	0	0	0	0	0	0	0	0	0	0	0	0	0	0	0	0	0	0
DENOVO1957	Fungi	Ascomycota	Dothideomycetes	Pleosporales	unknown Pleosporales 28	unknown Pleosporales 28	unknown Pleosporales 28	0	0	0	0	0	0	0	0	1	0	1	1	0	0	0	0	0	0	0	0	0	0	0	1	0	0	0	0	0	0	0	0	0	0	0	0	0	0	0	0	0	0
DENOVO2106	Fungi	Ascomycota	Dothideomycetes	Pleosporales	unknown Pleosporales 29	unknown Pleosporales 29	unknown Pleosporales 29	0	0	0	0	0	0	0	0	5	0	5	5	0	0	0	0	0	0	0	0	0	0	0	5	0	0	0	0	0	0	0	0	0	0	0	0	0	0	0	0	0	0
DENOVO2392	Fungi	Ascomycota	Dothideomycetes	Pleosporales	unknown Pleosporales 30	unknown Pleosporales 30	unknown Pleosporales 30	0	0	0	0	0	0	0	0	1	0	1	1	0	0	0	0	0	0	0	0	0	0	0	1	0	0	0	0	0	0	0	0	0	0	0	0	0	0	0	0	0	0
DENOVO2443	Fungi	Ascomycota	Dothideomycetes	Pleosporales	unknown Pleosporales 31	unknown Pleosporales 31	unknown Pleosporales 31	0	0	0	0	0	0	0	0	5	0	5	5	0	0	0	0	0	0	0	0	0	0	0	5	0	0	0	0	0	0	0	0	0	0	0	0	0	0	0	0	0	0
DENOVO2498	Fungi	Ascomycota	Dothideomycetes	Pleosporales	unknown Pleosporales 32	unknown Pleosporales 32	unknown Pleosporales 32	0	0	0	0	0	0	0	0	9	0	9	9	0	0	0	0	0	0	0	0	0	0	0	9	0	0	0	0	0	0	0	0	0	0	0	0	0	0	0	0	0	0
DENOVO2515	Fungi	Ascomycota	Dothideomycetes	Pleosporales	unknown Pleosporales 33	unknown Pleosporales 33	unknown Pleosporales 33	1	0	0	0	0	1	0	0	0	0	0	1	0	0	0	0	0	0	0	0	0	0	0	1	0	0	0	0	0	0	0	0	0	0	0	0	0	0	0	0	0	0
DENOVO3210	Fungi	Ascomycota	Dothideomycetes	Pleosporales	unknown Pleosporales 34	unknown Pleosporales 34	unknown Pleosporales 34	0	0	0	0	0	0	0	0	1	0	1	1	0	0	0	0	0	0	0	0	0	0	0	1	0	0	0	0	0	0	0	0	0	0	0	0	0	0	0	0	0	0
DENOVO3763	Fungi	Ascomycota	Dothideomycetes	Pleosporales	unknown Pleosporales 35	unknown Pleosporales 35	unknown Pleosporales 35	0	0	0	0	0	0	0	0	2	0	2	2	0	0	0	0	0	0	0	0	0	0	0	2	0	0	0	0	0	0	0	0	0	0	0	0	0	0	0	0	0	0
DENOVO3865	Fungi	Ascomycota	Dothideomycetes	Pleosporales	unknown Pleosporales 36	unknown Pleosporales 36	unknown Pleosporales 36	0	0	0	0	0	0	0	0	5	0	5	5	0	0	0	0	0	0	0	0	0	0	0	5	0	0	0	0	0	0	0	0	0	0	0	0	0	0	0	0	0	0
DENOVO722	Fungi	Ascomycota	Dothideomycetes	Pleosporales	Cucurbitariaceae	Neocucurbitaria	Neocucurbitaria sp. 1	0	0	0	0	0	0	0	0	0	0	0	0	0	0	0	0	0	0	0	0	0	0	0	0	0	0	0	0	7	7	0	0	0	0	0	0	7	0	0	0	0	0
DENOVO859	Fungi	Ascomycota	Dothideomycetes	Pleosporales	Cucurbitariaceae	Neocucurbitaria	Neocucurbitaria sp. 2	0	0	0	0	0	0	0	0	0	0	0	0	0	0	0	0	0	0	0	0	0	0	0	0	0	0	0	0	10	10	0	0	0	0	0	0	10	0	0	0	0	0
DENOVO1508	Fungi	Ascomycota	Dothideomycetes	Pleosporales	Cucurbitariaceae	Neocucurbitaria	Neocucurbitaria sp. 3	0	0	0	0	0	0	0	0	0	0	0	0	0	0	0	0	0	0	0	0	0	0	0	0	0	0	0	0	0	0	0	0	0	0	0	0	0	21	0	0	0	21
DENOVO1617	Fungi	Ascomycota	Dothideomycetes	Pleosporales	Cucurbitariaceae	Neocucurbitaria	Neocucurbitaria sp. 4	0	0	0	0	0	0	0	0	0	0	0	0	0	0	0	0	0	0	0	0	0	0	0	0	0	0	0	0	1	1	0	0	0	0	0	0	1	0	0	0	0	0
DENOVO1691	Fungi	Ascomycota	Dothideomycetes	Pleosporales	Cucurbitariaceae	Neocucurbitaria	Neocucurbitaria sp. 5	0	0	0	0	0	0	0	0	0	0	0	0	0	0	0	0	0	0	0	0	0	0	0	0	0	0	0	0	2	2	0	0	0	0	0	0	2	1	0	0	0	1
DENOVO1809	Fungi	Ascomycota	Dothideomycetes	Pleosporales	Cucurbitariaceae	Neocucurbitaria	Neocucurbitaria sp. 6	0	0	0	0	0	0	0	0	0	0	0	0	0	0	0	0	0	0	0	0	0	0	0	0	0	0	0	0	0	0	0	0	0	0	0	0	0	13	0	0	0	13
DENOVO1832	Fungi	Ascomycota	Dothideomycetes	Pleosporales	Cucurbitariaceae	Neocucurbitaria	Neocucurbitaria sp. 7	0	0	0	0	0	0	0	0	0	0	0	0	0	0	0	0	0	0	0	0	0	0	0	0	0	0	0	0	6	6	0	0	0	0	0	0	6	0	0	0	0	0
DENOVO1970	Fungi	Ascomycota	Dothideomycetes	Pleosporales	Cucurbitariaceae	Neocucurbitaria	Neocucurbitaria sp. 8	0	0	0	0	0	0	0	0	0	0	0	0	0	0	0	0	0	0	0	0	0	0	0	0	0	0	0	0	1	1	0	0	0	0	0	0	1	0	0	0	0	0
DENOVO2450	Fungi	Ascomycota	Dothideomycetes	Pleosporales	Cucurbitariaceae	Neocucurbitaria	Neocucurbitaria sp. 9	0	0	0	0	0	0	0	0	0	0	0	0	0	0	0	0	0	0	0	0	0	0	0	0	0	0	0	0	1	1	0	0	0	0	0	0	1	9	0	0	0	9
DENOVO2539	Fungi	Ascomycota	Dothideomycetes	Pleosporales	Cucurbitariaceae	Neocucurbitaria	Neocucurbitaria sp. 10	0	0	0	0	0	0	0	0	0	0	0	0	0	0	0	0	0	0	0	0	0	0	0	0	0	0	0	0	0	0	0	0	0	0	0	0	0	5	0	0	0	5
DENOVO2758	Fungi	Ascomycota	Dothideomycetes	Pleosporales	Cucurbitariaceae	Neocucurbitaria	Neocucurbitaria sp. 11	0	0	0	0	0	0	0	0	0	0	0	0	0	0	0	0	0	0	0	0	0	0	0	0	0	0	0	0	0	0	0	0	0	0	0	0	0	3	0	0	0	3
DENOVO2765	Fungi	Ascomycota	Dothideomycetes	Pleosporales	Cucurbitariaceae	Neocucurbitaria	Neocucurbitaria sp. 12	0	0	0	0	0	0	0	0	0	0	0	0	0	0	0	0	0	0	0	0	0	0	0	0	0	0	0	0	8	8	0	0	0	0	0	0	8	0	0	0	0	0
DENOVO3009	Fungi	Ascomycota	Dothideomycetes	Pleosporales	Cucurbitariaceae	Neocucurbitaria	Neocucurbitaria sp. 13	0	0	0	0	0	0	0	0	0	0	0	0	0	0	0	0	0	0	0	0	0	0	0	0	0	0	0	0	0	0	0	0	0	0	0	0	0	3	0	0	0	3
DENOVO3075	Fungi	Ascomycota	Dothideomycetes	Pleosporales	Cucurbitariaceae	Parafenestella	Parafenestella sp. 1	0	11	0	0	0	11	0	0	0	0	0	11	0	0	0	0	0	0	0	0	0	0	0	11	0	0	0	0	0	0	0	0	0	0	0	0	0	0	0	0	0	0
DENOVO3159	Fungi	Ascomycota	Dothideomycetes	Pleosporales	Cucurbitariaceae	Parafenestella	Parafenestella sp. 2	0	10	0	0	0	10	0	0	0	0	0	10	0	0	0	0	0	0	0	0	0	0	0	10	0	0	0	0	0	0	0	0	0	0	0	0	0	0	0	0	0	0
DENOVO3166	Fungi	Ascomycota	Dothideomycetes	Pleosporales	Cucurbitariaceae	Parafenestella	Parafenestella sp. 3	0	16	0	0	0	16	0	0	0	0	0	16	0	0	0	0	0	0	0	0	0	0	0	16	0	0	0	0	0	0	0	0	0	0	0	0	0	0	0	0	0	0
DENOVO3556	Fungi	Ascomycota	Dothideomycetes	Pleosporales	Cucurbitariaceae	Parafenestella	Parafenestella sp. 4	0	5	0	0	0	5	0	0	0	0	0	5	0	0	0	0	0	0	0	0	0	0	0	5	0	0	0	0	0	0	0	0	0	0	0	0	0	0	0	0	0	0
DENOVO192	Fungi	Ascomycota	Dothideomycetes	Pleosporales	Didymellaceae	unknown Didymellaceae 1	unknown Didymellaceae 1	0	0	0	0	0	0	0	15	13	0	28	28	0	0	0	0	0	0	0	9	0	9	9	37	0	0	0	0	0	0	0	0	0	0	0	0	0	0	0	0	0	0
DENOVO246	Fungi	Ascomycota	Dothideomycetes	Pleosporales	Didymellaceae	unknown Didymellaceae 2	unknown Didymellaceae 2	0	1	0	25	0	26	40	32	0	0	72	98	0	0	0	0	0	0	0	0	0	0	0	98	22	13	0	0	0	35	0	0	0	0	0	0	35	0	0	6	0	6
DENOVO270	Fungi	Ascomycota	Dothideomycetes	Pleosporales	Didymellaceae	unknown Didymellaceae 3	unknown Didymellaceae 3	0	4	0	26	0	30	43	30	0	0	73	103	0	0	0	0	0	0	0	0	0	0	0	103	11	7	0	0	0	18	0	0	0	0	0	0	18	0	0	12	0	12
DENOVO420	Fungi	Ascomycota	Dothideomycetes	Pleosporales	Didymellaceae	unknown Didymellaceae 4	unknown Didymellaceae 4	0	10	0	0	0	10	0	0	0	0	0	10	0	0	0	0	1	1	0	41	0	41	42	52	0	28	0	0	0	28	0	0	0	0	10	10	38	0	0	0	0	0
DENOVO424	Fungi	Ascomycota	Dothideomycetes	Pleosporales	Didymellaceae	unknown Didymellaceae 5	unknown Didymellaceae 5	0	8	0	0	0	8	0	0	0	0	0	8	0	0	0	0	0	0	0	28	0	28	28	36	0	24	0	0	0	24	0	0	0	0	15	15	39	0	0	0	0	0
DENOVO485	Fungi	Ascomycota	Dothideomycetes	Pleosporales	Didymellaceae	unknown Didymellaceae 6	unknown Didymellaceae 6	0	0	0	0	0	0	0	3	6	0	9	9	0	0	0	0	0	0	0	3	0	3	3	12	0	0	0	0	0	0	0	0	0	0	0	0	0	0	0	0	0	0
DENOVO508	Fungi	Ascomycota	Dothideomycetes	Pleosporales	Didymellaceae	unknown Didymellaceae 7	unknown Didymellaceae 7	0	0	0	0	0	0	0	0	0	0	0	0	0	0	0	0	0	0	0	0	0	0	0	0	0	0	0	0	0	0	0	0	0	0	0	0	0	0	0	0	0	0
DENOVO535	Fungi	Ascomycota	Dothideomycetes	Pleosporales	Didymellaceae	unknown Didymellaceae 8	unknown Didymellaceae 8	0	1	0	6	0	7	16	13	0	0	29	36	0	0	0	0	0	0	0	0	0	0	0	36	14	4	0	0	0	18	0	0	0	0	0	0	18	0	0	2	0	2
DENOVO621	Fungi	Ascomycota	Dothideomycetes	Pleosporales	Didymellaceae	unknown Didymellaceae 9	unknown Didymellaceae 9	0	2	0	7	0	9	13	10	0	0	23	32	0	0	0	0	0	0	0	0	0	0	0	32	9	7	0	0	0	16	0	0	0	0	0	0	16	0	0	4	0	4
DENOVO627	Fungi	Ascomycota	Dothideomycetes	Pleosporales	Didymellaceae	unknown Didymellaceae 10	unknown Didymellaceae 10	0	0	0	1	0	1	0	0	0	0	0	1	0	0	0	0	0	0	0	0	0	0	0	1	0	0	0	0	0	0	0	0	0	0	0	0	0	0	0	0	0	0
DENOVO633	Fungi	Ascomycota	Dothideomycetes	Pleosporales	Didymellaceae	unknown Didymellaceae 11	unknown Didymellaceae 11	0	0	0	0	0	0	0	4	2	0	6	6	0	0	0	0	0	0	0	2	0	2	2	8	0	0	0	0	0	0	0	0	0	0	0	0	0	0	0	0	0	0
DENOVO706	Fungi	Ascomycota	Dothideomycetes	Pleosporales	Didymellaceae	unknown Didymellaceae 12	unknown Didymellaceae 12	0	0	0	11	0	11	14	13	0	0	27	38	0	0	0	0	0	0	0	0	0	0	0	38	9	3	0	0	0	12	0	0	0	0	0	0	12	0	0	6	0	6
DENOVO771	Fungi	Ascomycota	Dothideomycetes	Pleosporales	Didymellaceae	unknown Didymellaceae 13	unknown Didymellaceae 13	0	0	0	11	0	11	9	8	0	0	17	28	0	0	0	0	0	0	0	0	0	0	0	28	9	3	0	0	0	12	0	0	0	0	0	0	12	0	0	3	0	3
DENOVO971	Fungi	Ascomycota	Dothideomycetes	Pleosporales	Didymellaceae	unknown Didymellaceae 14	unknown Didymellaceae 14	0	3	0	0	0	3	0	0	0	0	0	3	0	0	0	0	0	0	0	11	0	11	11	14	0	11	0	0	0	11	0	0	0	0	5	5	16	0	0	0	0	0
DENOVO1035	Fungi	Ascomycota	Dothideomycetes	Pleosporales	Didymellaceae	unknown Didymellaceae 15	unknown Didymellaceae 15	0	4	0	0	0	4	0	0	0	0	0	4	0	0	0	0	0	0	0	11	0	11	11	15	0	15	0	0	0	15	0	0	0	0	4	4	19	0	0	0	0	0
DENOVO1064	Fungi	Ascomycota	Dothideomycetes	Pleosporales	Didymellaceae	unknown Didymellaceae 16	unknown Didymellaceae 16	0	1	0	4	0	5	3	2	0	0	5	10	0	0	0	0	0	0	0	0	0	0	0	10	7	15	0	0	0	22	0	0	0	0	0	0	22	0	0	3	0	3
DENOVO1082	Fungi	Ascomycota	Dothideomycetes	Pleosporales	Didymellaceae	unknown Didymellaceae 17	unknown Didymellaceae 17	0	1	0	1	0	2	4	2	0	0	6	8	0	0	0	0	0	0	0	0	0	0	0	8	1	6	0	0	0	7	0	0	0	0	0	0	7	0	0	1	0	1
DENOVO1100	Fungi	Ascomycota	Dothideomycetes	Pleosporales	Didymellaceae	unknown Didymellaceae 18	unknown Didymellaceae 18	0	1	0	0	0	1	0	0	0	0	0	1	0	0	0	0	0	0	0	16	0	16	16	17	0	8	0	0	0	8	0	0	0	0	7	7	15	0	0	0	0	0
DENOVO1228	Fungi	Ascomycota	Dothideomycetes	Pleosporales	Didymellaceae	unknown Didymellaceae 19	unknown Didymellaceae 19	0	1	0	0	0	1	0	0	0	0	0	1	0	0	0	0	0	0	0	13	0	13	13	14	0	9	0	0	0	9	0	0	0	0	1	1	10	0	0	0	0	0
DENOVO1584	Fungi	Ascomycota	Dothideomycetes	Pleosporales	Didymellaceae	unknown Didymellaceae 20	unknown Didymellaceae 20	0	0	0	0	0	0	0	0	0	0	0	0	0	0	0	0	0	0	0	0	0	0	0	0	0	0	0	0	0	0	0	0	0	0	0	0	0	0	0	0	0	0
DENOVO1810	Fungi	Ascomycota	Dothideomycetes	Pleosporales	Didymellaceae	unknown Didymellaceae 21	unknown Didymellaceae 21	0	0	0	0	0	0	0	0	0	0	0	0	0	0	0	0	0	0	0	0	0	0	0	0	0	0	0	0	0	0	23	0	0	0	0	23	23	0	0	0	0	0
DENOVO1973	Fungi	Ascomycota	Dothideomycetes	Pleosporales	Didymellaceae	unknown Didymellaceae 22	unknown Didymellaceae 22	0	0	0	0	0	0	0	0	6	0	6	6	0	0	0	0	0	0	0	0	0	0	0	6	0	0	0	0	0	0	0	0	0	0	0	0	0	0	0	0	0	0
DENOVO2279	Fungi	Ascomycota	Dothideomycetes	Pleosporales	Didymellaceae	unknown Didymellaceae 23	unknown Didymellaceae 23	0	0	0	0	0	0	0	0	8	0	8	8	0	0	0	0	0	0	0	0	0	0	0	8	0	0	0	0	0	0	0	0	0	0	0	0	0	0	0	0	0	0
DENOVO3021	Fungi	Ascomycota	Dothideomycetes	Pleosporales	Didymellaceae	unknown Didymellaceae 24	unknown Didymellaceae 24	0	0	0	0	0	0	0	0	0	0	0	0	0	0	0	0	0	0	0	0	0	0	0	0	0	0	0	0	0	0	12	0	0	0	0	12	12	0	0	0	0	0
DENOVO3433	Fungi	Ascomycota	Dothideomycetes	Pleosporales	Didymellaceae	unknown Didymellaceae 25	unknown Didymellaceae 25	0	0	0	0	0	0	0	0	2	0	2	2	0	0	0	0	0	0	0	0	0	0	0	2	0	0	0	0	0	0	0	0	0	0	0	0	0	0	0	0	0	0
DENOVO3768	Fungi	Ascomycota	Dothideomycetes	Pleosporales	Didymellaceae	unknown Didymellaceae 26	unknown Didymellaceae 26	0	0	0	0	0	0	0	0	3	0	3	3	0	0	0	0	0	0	0	0	0	0	0	3	0	0	0	0	0	0	0	0	0	0	0	0	0	0	0	0	0	0
DENOVO3870	Fungi	Ascomycota	Dothideomycetes	Pleosporales	Didymellaceae	unknown Didymellaceae 27	unknown Didymellaceae 27	0	0	0	0	0	0	0	0	0	0	0	0	0	0	0	0	0	0	0	0	0	0	0	0	0	0	0	0	0	0	3	0	0	0	0	3	3	0	0	0	0	0
DENOVO3986	Fungi	Ascomycota	Dothideomycetes	Pleosporales	Didymellaceae	unknown Didymellaceae 28	unknown Didymellaceae 28	0	9	0	0	0	9	0	0	0	0	0	9	0	0	0	0	0	0	0	0	0	0	0	9	0	0	0	0	0	0	0	0	0	0	0	0	0	0	0	0	0	0
DENOVO4007	Fungi	Ascomycota	Dothideomycetes	Pleosporales	Didymellaceae	unknown Didymellaceae 29	unknown Didymellaceae 29	0	0	0	0	0	0	0	0	0	0	0	0	0	0	0	0	0	0	0	0	0	0	0	0	0	0	0	0	0	0	0	0	0	0	0	0	0	0	0	0	0	0
DENOVO4212	Fungi	Ascomycota	Dothideomycetes	Pleosporales	Didymellaceae	unknown Didymellaceae 30	unknown Didymellaceae 30	0	0	0	0	0	0	0	0	1	0	1	1	0	0	0	0	0	0	0	0	0	0	0	1	0	0	0	0	0	0	0	0	0	0	0	0	0	0	0	0	0	0
DENOVO248	Fungi	Ascomycota	Dothideomycetes	Pleosporales	Didymellaceae	Phoma	Phoma_aloes 1	0	0	0	0	0	0	0	24	0	0	24	24	0	0	0	0	0	0	0	0	0	0	0	24	0	0	0	0	0	0	0	0	0	0	0	0	0	0	0	0	0	0
DENOVO601	Fungi	Ascomycota	Dothideomycetes	Pleosporales	Didymellaceae	Phoma	Phoma_aloes 2	0	0	0	0	0	0	0	0	0	0	0	0	0	0	0	0	0	0	0	0	0	0	0	0	0	0	0	0	0	0	0	0	0	0	0	0	0	0	0	0	0	0
DENOVO602	Fungi	Ascomycota	Dothideomycetes	Pleosporales	Didymellaceae	Phoma	Phoma_aloes 3	0	0	0	0	0	0	0	0	0	0	0	0	0	0	0	0	0	0	0	0	0	0	0	0	0	0	0	0	0	0	0	0	0	0	0	0	0	0	0	0	0	0
DENOVO665	Fungi	Ascomycota	Dothideomycetes	Pleosporales	Didymellaceae	Phoma	Phoma_aloes 4	0	0	0	0	0	0	0	5	3	0	8	8	0	0	0	0	0	0	0	0	0	0	0	8	0	0	0	0	0	0	0	0	0	0	0	0	0	0	0	0	0	0
DENOVO816	Fungi	Ascomycota	Dothideomycetes	Pleosporales	Didymellaceae	Phoma	Phoma_aloes 5	0	0	0	0	0	0	0	6	4	0	10	10	0	0	0	0	0	0	0	0	0	0	0	10	0	0	0	0	0	0	0	0	0	0	0	0	0	0	0	0	0	0
DENOVO1485	Fungi	Ascomycota	Dothideomycetes	Pleosporales	Didymellaceae	Phoma	Phoma_aloes 6	0	0	0	0	0	0	0	0	0	0	0	0	0	0	0	0	0	0	0	0	0	0	0	0	0	0	0	0	0	0	0	0	0	0	0	0	0	0	0	0	0	0
DENOVO1499	Fungi	Ascomycota	Dothideomycetes	Pleosporales	Didymellaceae	Phoma	Phoma_aloes 7	0	0	0	0	0	0	0	0	0	0	0	0	0	0	0	0	0	0	0	0	0	0	0	0	0	0	0	0	0	0	0	0	0	0	0	0	0	0	0	0	0	0
DENOVO1530	Fungi	Ascomycota	Dothideomycetes	Pleosporales	Didymellaceae	Phoma	Phoma_aloes 8	0	0	0	0	0	0	0	0	0	0	0	0	0	0	0	0	0	0	0	0	0	0	0	0	0	0	0	0	0	0	0	0	0	0	0	0	0	0	0	0	0	0
DENOVO1583	Fungi	Ascomycota	Dothideomycetes	Pleosporales	Didymellaceae	Phoma	Phoma_aloes 9	0	0	0	0	0	0	0	0	0	0	0	0	0	0	0	0	0	0	0	0	0	0	0	0	0	0	0	0	0	0	0	0	0	0	0	0	0	0	0	0	0	0
DENOVO1864	Fungi	Ascomycota	Dothideomycetes	Pleosporales	Didymellaceae	Phoma	Phoma_aloes 10	0	0	0	0	0	0	0	0	0	0	0	0	0	0	0	0	0	0	0	0	0	0	0	0	0	0	0	0	0	0	0	0	0	0	0	0	0	0	0	0	0	0
DENOVO2183	Fungi	Ascomycota	Dothideomycetes	Pleosporales	Didymellaceae	Phoma	Phoma_aloes 11	0	0	0	0	0	0	0	0	0	0	0	0	0	0	0	0	0	0	0	0	0	0	0	0	0	0	0	0	0	0	0	0	0	0	0	0	0	0	0	0	0	0
DENOVO3928	Fungi	Ascomycota	Dothideomycetes	Pleosporales	Didymellaceae	Phoma	Phoma_aloes 12	0	0	0	0	0	0	0	1	0	0	1	1	0	0	0	0	0	0	0	0	0	0	0	1	0	0	0	0	0	0	0	0	0	0	0	0	0	0	0	0	0	0
DENOVO1278	Fungi	Ascomycota	Dothideomycetes	Pleosporales	Lophiostomataceae	unknown Lophiostomataceae 1	unknown Lophiostomataceae 1	0	0	0	0	0	0	0	0	0	26	26	26	0	0	0	0	0	0	0	0	0	0	0	26	0	0	0	0	0	0	0	0	0	0	0	0	0	0	0	0	0	0
DENOVO1352	Fungi	Ascomycota	Dothideomycetes	Pleosporales	Lophiostomataceae	unknown Lophiostomataceae 2	unknown Lophiostomataceae 2	0	0	0	0	0	0	0	0	0	22	22	22	0	0	0	0	0	0	0	0	0	0	0	22	0	0	0	0	0	0	0	0	0	0	0	0	0	0	0	0	0	0
DENOVO1881	Fungi	Ascomycota	Dothideomycetes	Pleosporales	Lophiostomataceae	unknown Lophiostomataceae 3	unknown Lophiostomataceae 3	0	0	0	0	0	0	0	0	0	10	10	10	0	0	0	0	0	0	0	0	0	0	0	10	0	0	0	0	0	0	0	0	0	0	0	0	0	0	0	0	0	0
DENOVO2519	Fungi	Ascomycota	Dothideomycetes	Pleosporales	Lophiostomataceae	unknown Lophiostomataceae 4	unknown Lophiostomataceae 4	0	0	0	0	0	0	0	0	0	3	3	3	0	0	0	0	0	0	0	0	0	0	0	3	0	0	0	0	0	0	0	0	0	0	0	0	0	0	0	0	0	0
DENOVO2522	Fungi	Ascomycota	Dothideomycetes	Pleosporales	Lophiostomataceae	unknown Lophiostomataceae 5	unknown Lophiostomataceae 5	0	0	0	0	0	0	0	0	0	7	7	7	0	0	0	0	0	0	0	0	0	0	0	7	0	0	0	0	0	0	0	0	0	0	0	0	0	0	0	0	0	0
DENOVO2564	Fungi	Ascomycota	Dothideomycetes	Pleosporales	Lophiostomataceae	unknown Lophiostomataceae 6	unknown Lophiostomataceae 6	0	0	0	0	0	0	0	0	0	4	4	4	0	0	0	0	0	0	0	0	0	0	0	4	0	0	0	0	0	0	0	0	0	0	0	0	0	0	0	0	0	0
DENOVO729	Fungi	Ascomycota	Dothideomycetes	Pleosporales	Pleosporaceae	unknown Pleosporaceae 1	unknown Pleosporaceae 1	0	0	0	0	0	0	0	0	0	0	0	0	0	0	0	0	0	0	0	0	0	0	0	0	0	0	0	24	0	24	0	0	0	0	0	0	24	0	0	0	0	0
DENOVO790	Fungi	Ascomycota	Dothideomycetes	Pleosporales	Pleosporaceae	unknown Pleosporaceae 2	unknown Pleosporaceae 2	0	0	0	0	0	0	0	0	0	0	0	0	0	0	0	0	0	0	0	0	0	0	0	0	0	0	0	32	0	32	0	0	0	0	0	0	32	0	0	0	0	0
DENOVO1455	Fungi	Ascomycota	Dothideomycetes	Pleosporales	Pleosporaceae	unknown Pleosporaceae 3	unknown Pleosporaceae 3	0	0	0	0	0	0	0	0	0	0	0	0	0	0	0	0	0	0	0	0	0	0	0	0	0	0	0	18	0	18	0	0	0	0	0	0	18	0	0	0	0	0
DENOVO1565	Fungi	Ascomycota	Dothideomycetes	Pleosporales	Pleosporaceae	unknown Pleosporaceae 4	unknown Pleosporaceae 4	0	0	0	0	0	0	0	0	0	0	0	0	0	0	0	0	0	0	0	0	0	0	0	0	0	0	0	16	0	16	0	0	0	0	0	0	16	0	0	0	0	0
DENOVO1731	Fungi	Ascomycota	Dothideomycetes	Pleosporales	Pleosporaceae	unknown Pleosporaceae 5	unknown Pleosporaceae 5	0	0	0	0	0	0	0	0	0	0	0	0	0	0	0	0	0	0	0	0	0	0	0	0	0	0	0	12	0	12	0	0	0	0	0	0	12	0	0	0	0	0
DENOVO1839	Fungi	Ascomycota	Dothideomycetes	Pleosporales	Pleosporaceae	unknown Pleosporaceae 6	unknown Pleosporaceae 6	0	0	0	0	0	0	0	0	0	0	0	0	0	0	0	0	0	0	0	0	0	0	0	0	0	0	0	5	0	5	0	0	0	0	0	0	5	0	0	0	0	0
DENOVO458	Fungi	Ascomycota	Dothideomycetes	Pleosporales	Pleosporaceae	Alternaria	Alternaria sp. 1	0	0	0	0	0	0	0	2	0	0	2	2	0	0	0	0	0	0	0	0	6	6	6	8	5	0	0	0	0	5	0	0	0	0	0	0	5	0	0	0	0	0
DENOVO506	Fungi	Ascomycota	Dothideomycetes	Pleosporales	Pleosporaceae	Alternaria	Alternaria sp. 2	0	0	0	0	0	0	0	4	0	0	4	4	0	0	0	0	0	0	0	0	15	15	15	19	5	0	0	0	0	5	0	0	0	0	0	0	5	0	0	0	0	0
DENOVO607	Fungi	Ascomycota	Dothideomycetes	Pleosporales	Pleosporaceae	Alternaria	Alternaria sp. 3	0	0	0	0	0	0	0	2	0	0	2	2	0	0	0	0	0	0	0	0	0	0	0	2	0	0	0	0	0	0	0	0	0	0	0	0	0	0	0	0	0	0
DENOVO662	Fungi	Ascomycota	Dothideomycetes	Pleosporales	Pleosporaceae	Alternaria	Alternaria sp. 4	0	0	0	0	0	0	0	3	0	0	3	3	0	0	0	0	0	0	0	0	0	0	0	3	0	0	0	0	0	0	0	0	0	0	0	0	0	0	0	0	0	0
DENOVO1119	Fungi	Ascomycota	Dothideomycetes	Pleosporales	Pleosporaceae	Alternaria	Alternaria sp. 5	0	0	0	0	0	0	0	0	0	0	0	0	0	0	0	0	0	0	0	0	1	1	1	1	3	0	0	0	0	3	0	0	0	0	0	0	3	0	0	0	0	0
DENOVO1163	Fungi	Ascomycota	Dothideomycetes	Pleosporales	Pleosporaceae	Alternaria	Alternaria sp. 6	0	0	0	0	0	0	0	1	0	0	1	1	0	0	0	0	0	0	0	0	1	1	1	2	0	0	0	0	0	0	0	0	0	0	0	0	0	0	0	0	0	0
DENOVO1249	Fungi	Ascomycota	Dothideomycetes	Pleosporales	Pleosporaceae	Alternaria	Alternaria sp. 7	0	0	0	0	0	0	0	0	0	0	0	0	0	0	0	0	0	0	0	0	1	1	1	1	3	0	0	0	0	3	0	0	0	0	0	0	3	0	0	0	0	0
DENOVO1287	Fungi	Ascomycota	Dothideomycetes	Pleosporales	Pleosporaceae	Alternaria	Alternaria sp. 8	0	0	0	0	0	0	0	1	0	0	1	1	0	0	0	0	0	0	0	0	2	2	2	3	4	0	0	0	0	4	0	0	0	0	0	0	4	0	0	0	0	0
DENOVO1302	Fungi	Ascomycota	Dothideomycetes	Pleosporales	Pleosporaceae	Alternaria	Alternaria sp. 9	0	0	0	0	0	0	0	11	0	0	11	11	0	0	0	0	0	0	0	0	0	0	0	11	18	0	0	0	0	18	0	0	0	0	0	0	18	0	0	0	0	0
DENOVO1331	Fungi	Ascomycota	Dothideomycetes	Pleosporales	Pleosporaceae	Alternaria	Alternaria sp. 10	0	0	0	0	0	0	0	12	0	0	12	12	0	0	0	0	0	0	0	0	1	1	1	13	14	0	0	0	0	14	0	0	0	0	0	0	14	0	0	0	0	0
DENOVO1626	Fungi	Ascomycota	Dothideomycetes	Pleosporales	Pleosporaceae	Alternaria	Alternaria sp. 11	0	0	0	0	0	0	0	1	0	0	1	1	0	0	0	0	0	0	0	0	0	0	0	1	0	0	0	0	0	0	0	0	0	0	0	0	0	0	0	0	0	0
DENOVO1767	Fungi	Ascomycota	Dothideomycetes	Pleosporales	Pleosporaceae	Alternaria	Alternaria sp. 12	0	0	0	0	0	0	0	1	0	0	1	1	0	0	0	0	0	0	0	0	0	0	0	1	0	0	0	0	0	0	0	0	0	0	0	0	0	0	0	0	0	0
DENOVO1965	Fungi	Ascomycota	Dothideomycetes	Pleosporales	Pleosporaceae	Alternaria	Alternaria sp. 13	0	0	0	0	0	0	0	1	0	0	1	1	0	0	0	0	0	0	0	0	0	0	0	1	0	0	0	0	0	0	0	0	0	0	0	0	0	0	0	0	0	0
DENOVO2598	Fungi	Ascomycota	Dothideomycetes	Pleosporales	Pleosporaceae	Alternaria	Alternaria sp. 14	0	0	0	0	0	0	0	0	1	0	1	1	0	0	0	0	0	0	0	0	0	0	0	1	0	0	0	0	0	0	0	0	0	0	0	0	0	0	0	0	0	0
DENOVO42	Fungi	Ascomycota	Dothideomycetes	Pleosporales	Pleosporaceae	Alternaria	Alternaria_alternata 1	0	15	0	0	51	66	0	0	4	14	18	84	0	30	62	0	0	92	0	0	0	0	92	176	14	0	0	17	0	31	0	0	67	3	0	70	101	0	0	20	0	20
DENOVO47	Fungi	Ascomycota	Dothideomycetes	Pleosporales	Pleosporaceae	Alternaria	Alternaria_alternata 2	0	9	0	0	35	44	0	0	3	4	7	51	0	27	67	0	0	94	0	0	0	0	94	145	16	0	0	8	0	24	0	0	54	1	0	55	79	0	0	15	0	15
DENOVO123	Fungi	Ascomycota	Dothideomycetes	Pleosporales	Pleosporaceae	Alternaria	Alternaria_alternata 3	0	5	0	0	16	21	0	0	1	1	2	23	0	13	24	0	0	37	0	0	0	0	37	60	6	0	0	4	0	10	0	0	19	0	0	19	29	0	0	10	0	10
DENOVO146	Fungi	Ascomycota	Dothideomycetes	Pleosporales	Pleosporaceae	Alternaria	Alternaria_alternata 4	0	3	0	0	15	18	0	0	1	4	5	23	0	4	20	0	0	24	0	0	0	0	24	47	7	0	0	5	0	12	0	0	19	0	0	19	31	0	0	7	0	7
DENOVO156	Fungi	Ascomycota	Dothideomycetes	Pleosporales	Pleosporaceae	Alternaria	Alternaria_alternata 5	0	4	0	0	10	14	0	0	2	2	4	18	0	8	16	0	0	24	0	0	0	0	24	42	4	0	0	6	0	10	0	0	13	2	0	15	25	0	0	3	0	3
DENOVO186	Fungi	Ascomycota	Dothideomycetes	Pleosporales	Pleosporaceae	Alternaria	Alternaria_alternata 6	0	3	0	0	5	8	0	0	1	3	4	12	0	9	15	0	0	24	0	0	0	0	24	36	1	0	0	3	0	4	0	0	14	0	0	14	18	0	0	8	0	8
DENOVO2977	Fungi	Ascomycota	Dothideomycetes	Pleosporales	Pleosporaceae	Alternaria	Alternaria_alternata 7	0	0	0	0	1	1	0	0	0	0	0	1	0	0	1	0	0	1	0	0	0	0	1	2	0	0	0	1	0	1	0	0	0	0	0	0	1	0	0	0	0	0
DENOVO125	Fungi	Ascomycota	Dothideomycetes	Pleosporales	Pleosporaceae	Alternaria	Alternaria_alternata 8	0	0	16	0	83	99	0	0	28	0	28	127	0	0	0	0	0	0	0	0	0	0	0	127	21	0	0	0	0	21	0	0	0	0	0	0	21	0	0	0	0	0
DENOVO163	Fungi	Ascomycota	Dothideomycetes	Pleosporales	Pleosporaceae	Alternaria	Alternaria_alternata 9	0	0	14	0	77	91	0	0	22	0	22	113	0	0	0	0	0	0	0	0	0	0	0	113	14	0	0	0	0	14	0	0	0	0	0	0	14	0	0	0	0	0
DENOVO362	Fungi	Ascomycota	Dothideomycetes	Pleosporales	Pleosporaceae	Alternaria	Alternaria_alternata 10	0	0	1	0	32	33	0	0	12	0	12	45	0	0	0	0	0	0	0	0	0	0	0	45	6	0	0	0	0	6	0	0	0	0	0	0	6	0	0	0	0	0
DENOVO410	Fungi	Ascomycota	Dothideomycetes	Pleosporales	Pleosporaceae	Alternaria	Alternaria_alternata 11	0	0	5	0	31	36	0	0	7	0	7	43	0	0	0	0	0	0	0	0	0	0	0	43	1	0	0	0	0	1	0	0	0	0	0	0	1	0	0	0	0	0
DENOVO426	Fungi	Ascomycota	Dothideomycetes	Pleosporales	Pleosporaceae	Alternaria	Alternaria_alternata 12	0	0	4	0	19	23	0	0	10	0	10	33	0	0	0	0	0	0	0	0	0	0	0	33	5	0	0	0	0	5	0	0	0	0	0	0	5	0	0	0	0	0
DENOVO474	Fungi	Ascomycota	Dothideomycetes	Pleosporales	Pleosporaceae	Alternaria	Alternaria_alternata 13	0	0	5	0	17	22	0	0	11	0	11	33	0	0	0	0	0	0	0	0	0	0	0	33	1	0	0	0	0	1	0	0	0	0	0	0	1	0	0	0	0	0
DENOVO241	Fungi	Ascomycota	Dothideomycetes	Pleosporales	Pleosporaceae	Curvularia	Curvularia sp.1	0	0	0	0	0	0	0	0	6	0	6	6	0	0	0	0	0	0	0	0	0	0	0	6	0	0	0	0	38	38	0	0	0	0	0	0	38	0	0	0	0	0
DENOVO272	Fungi	Ascomycota	Dothideomycetes	Pleosporales	Pleosporaceae	Curvularia	Curvularia sp.2	0	0	0	0	0	0	0	0	1	0	1	1	0	0	0	0	0	0	0	0	0	0	0	1	0	0	0	0	21	21	0	0	0	0	0	0	21	0	0	0	0	0
DENOVO661	Fungi	Ascomycota	Dothideomycetes	Pleosporales	Pleosporaceae	Curvularia	Curvularia sp.3	0	0	0	0	0	0	0	0	4	0	4	4	0	0	0	0	0	0	0	0	0	0	0	4	0	0	0	0	13	13	0	0	0	0	0	0	13	0	0	0	0	0
DENOVO732	Fungi	Ascomycota	Dothideomycetes	Pleosporales	Pleosporaceae	Curvularia	Curvularia sp.4	0	0	0	0	0	0	0	0	3	0	3	3	0	0	0	0	0	0	0	0	0	0	0	3	0	0	0	0	7	7	0	0	0	0	0	0	7	0	0	0	0	0
DENOVO733	Fungi	Ascomycota	Dothideomycetes	Pleosporales	Pleosporaceae	Curvularia	Curvularia sp.5	0	0	0	0	0	0	0	0	1	0	1	1	0	0	0	0	0	0	0	0	0	0	0	1	0	0	0	0	12	12	0	0	0	0	0	0	12	0	0	0	0	0
DENOVO902	Fungi	Ascomycota	Dothideomycetes	Pleosporales	Pleosporaceae	Curvularia	Curvularia sp.6	0	0	0	0	0	0	0	0	1	0	1	1	0	0	0	0	0	0	0	0	0	0	0	1	0	0	0	0	7	7	0	0	0	0	0	0	7	0	0	0	0	0
DENOVO2854	Fungi	Ascomycota	Dothideomycetes	Pleosporales	Pleosporaceae	Curvularia	Curvularia sp.7	0	0	0	0	0	0	0	0	0	0	0	0	0	0	0	0	0	0	0	0	0	0	0	0	0	0	0	0	1	1	0	0	0	0	0	0	1	0	0	0	0	0
DENOVO289	Fungi	Ascomycota	Dothideomycetes	Pleosporales	Pleosporales_fam_Incertae_sedis	Pseudorobillarda	Pseudorobillarda sp. 1	0	6	0	0	0	6	0	0	0	0	0	6	0	0	0	0	0	0	0	0	0	0	0	6	0	0	0	0	0	0	0	0	0	0	0	0	0	0	289	0	0	289
DENOVO356	Fungi	Ascomycota	Dothideomycetes	Pleosporales	Pleosporales_fam_Incertae_sedis	Pseudorobillarda	Pseudorobillarda sp. 2	0	7	0	0	0	7	0	0	0	0	0	7	0	0	0	0	0	0	0	0	0	0	0	7	0	0	0	0	0	0	0	0	0	0	0	0	0	0	221	0	0	221
DENOVO697	Fungi	Ascomycota	Dothideomycetes	Pleosporales	Pleosporales_fam_Incertae_sedis	Pseudorobillarda	Pseudorobillarda sp. 3	0	2	0	0	0	2	0	0	0	0	0	2	0	0	0	0	0	0	0	0	0	0	0	2	0	0	0	0	0	0	0	0	0	0	0	0	0	0	80	0	0	80
DENOVO765	Fungi	Ascomycota	Dothideomycetes	Pleosporales	Pleosporales_fam_Incertae_sedis	Pseudorobillarda	Pseudorobillarda sp. 4	0	2	0	0	0	2	0	0	0	0	0	2	0	0	0	0	0	0	0	0	0	0	0	2	0	0	0	0	0	0	0	0	0	0	0	0	0	0	83	0	0	83
DENOVO838	Fungi	Ascomycota	Dothideomycetes	Pleosporales	Pleosporales_fam_Incertae_sedis	Pseudorobillarda	Pseudorobillarda sp. 5	0	2	0	0	0	2	0	0	0	0	0	2	0	0	0	0	0	0	0	0	0	0	0	2	0	0	0	0	0	0	0	0	0	0	0	0	0	0	61	0	0	61
DENOVO905	Fungi	Ascomycota	Dothideomycetes	Pleosporales	Pleosporales_fam_Incertae_sedis	Pseudorobillarda	Pseudorobillarda sp. 6	0	4	0	0	0	4	0	0	0	0	0	4	0	0	0	0	0	0	0	0	0	0	0	4	0	0	0	0	0	0	0	0	0	0	0	0	0	0	64	0	0	64
DENOVO701	Fungi	Ascomycota	Dothideomycetes	Pleosporales	Teichosporaceae	Teichospora	Teichospora sp. 1	0	0	0	0	0	0	0	0	0	0	0	0	0	0	0	0	0	0	0	0	0	0	0	0	68	0	0	0	0	68	0	0	0	0	0	0	68	0	0	25	0	25
DENOVO750	Fungi	Ascomycota	Dothideomycetes	Pleosporales	Teichosporaceae	Teichospora	Teichospora sp. 2	0	0	0	0	0	0	0	0	0	0	0	0	0	1	0	0	0	1	0	0	0	0	1	1	56	0	0	0	0	56	0	0	0	0	0	0	56	0	0	21	0	21
DENOVO1251	Fungi	Ascomycota	Dothideomycetes	Pleosporales	Teichosporaceae	Teichospora	Teichospora sp. 3	0	0	0	0	0	0	0	0	0	0	0	0	0	0	0	0	0	0	0	0	0	0	0	0	39	0	0	0	0	39	0	0	0	0	0	0	39	0	0	8	0	8
DENOVO1441	Fungi	Ascomycota	Dothideomycetes	Pleosporales	Teichosporaceae	Teichospora	Teichospora sp. 4	0	0	0	0	0	0	0	0	0	0	0	0	0	0	0	0	0	0	0	0	0	0	0	0	20	0	0	0	0	20	0	0	0	0	0	0	20	0	0	7	0	7
DENOVO1470	Fungi	Ascomycota	Dothideomycetes	Pleosporales	Teichosporaceae	Teichospora	Teichospora sp. 5	0	0	0	0	0	0	0	0	0	0	0	0	0	0	0	0	0	0	0	0	0	0	0	0	0	14	0	0	0	14	0	0	0	0	0	0	14	0	0	0	0	0
DENOVO1561	Fungi	Ascomycota	Dothideomycetes	Pleosporales	Teichosporaceae	Teichospora	Teichospora sp. 6	0	0	0	0	0	0	0	0	0	0	0	0	0	1	0	0	0	1	0	0	0	0	1	1	17	0	0	0	0	17	0	0	0	0	0	0	17	0	0	8	0	8
DENOVO1566	Fungi	Ascomycota	Dothideomycetes	Pleosporales	Teichosporaceae	Teichospora	Teichospora sp. 7	0	0	0	0	0	0	0	0	0	0	0	0	0	0	0	0	0	0	0	0	0	0	0	0	15	0	0	0	0	15	0	0	0	0	0	0	15	0	0	10	0	10
DENOVO1637	Fungi	Ascomycota	Dothideomycetes	Pleosporales	Teichosporaceae	Teichospora	Teichospora sp. 8	0	0	0	0	0	0	0	0	0	0	0	0	0	0	0	0	0	0	0	0	0	0	0	0	0	9	0	0	0	9	0	0	0	0	0	0	9	0	0	0	0	0
DENOVO2089	Fungi	Ascomycota	Dothideomycetes	Pleosporales	Teichosporaceae	Teichospora	Teichospora sp. 9	0	0	0	0	0	0	0	0	0	0	0	0	0	0	0	0	0	0	0	0	0	0	0	0	0	6	0	0	0	6	0	0	0	0	0	0	6	0	0	0	0	0
DENOVO2568	Fungi	Ascomycota	Dothideomycetes	Pleosporales	Teichosporaceae	Teichospora	Teichospora sp. 10	0	0	0	0	0	0	0	0	0	0	0	0	0	0	0	0	0	0	0	0	0	0	0	0	0	4	0	0	0	4	0	0	0	0	0	0	4	0	0	0	0	0
DENOVO2872	Fungi	Ascomycota	Dothideomycetes	Pleosporales	Teichosporaceae	Teichospora	Teichospora sp. 11	0	0	0	0	0	0	0	0	0	0	0	0	0	0	0	0	0	0	0	0	0	0	0	0	0	3	0	0	0	3	0	0	0	0	0	0	3	0	0	0	0	0
DENOVO2993	Fungi	Ascomycota	Dothideomycetes	Pleosporales	Teichosporaceae	Teichospora	Teichospora sp. 12	0	0	0	0	0	0	0	0	0	0	0	0	0	0	0	0	0	0	0	0	0	0	0	0	0	4	0	0	0	4	0	0	0	0	0	0	4	0	0	0	0	0
DENOVO3091	Fungi	Ascomycota	Dothideomycetes	Pleosporales	Teichosporaceae	Teichospora	Teichospora sp. 13	0	0	0	0	0	0	0	0	0	0	0	0	0	0	0	0	0	0	0	0	0	0	0	0	1	0	0	0	0	1	0	0	0	0	0	0	1	0	0	0	0	0
DENOVO3095	Fungi	Ascomycota	Dothideomycetes	Pleosporales	Teichosporaceae	Teichospora	Teichospora sp. 14	0	0	0	0	0	0	0	0	0	0	0	0	0	0	0	0	0	0	0	0	0	0	0	0	0	0	0	0	0	0	0	0	0	0	0	0	0	0	0	0	0	0
DENOVO282	Fungi	Ascomycota	Dothideomycetes	Tubeufiales	unknown Tubeufiales 1	unknown Tubeufiales 1	unknown Tubeufiales 1	0	1	95	0	0	96	0	28	0	0	28	124	0	0	0	0	0	0	0	0	0	0	0	124	0	0	0	0	0	0	0	0	0	78	0	78	78	0	0	0	0	0
DENOVO333	Fungi	Ascomycota	Dothideomycetes	Tubeufiales	unknown Tubeufiales 2	unknown Tubeufiales 2	unknown Tubeufiales 2	0	0	81	0	0	81	0	20	0	0	20	101	0	0	0	0	0	0	0	0	0	0	0	101	0	0	0	0	0	0	0	0	0	64	0	64	64	0	0	0	0	0
DENOVO2237	Fungi	Ascomycota	Dothideomycetes	unknown Dothideomycetes 28	unknown Dothideomycetes 28	unknown Dothideomycetes 28	unknown Dothideomycetes 28	0	0	0	0	0	0	0	0	2	0	2	2	0	0	0	0	0	0	0	0	0	0	0	2	0	0	0	0	0	0	0	0	0	0	0	0	0	0	0	0	0	0
DENOVO2732	Fungi	Ascomycota	Dothideomycetes	unknown Dothideomycetes 29	unknown Dothideomycetes 29	unknown Dothideomycetes 29	unknown Dothideomycetes 29	0	0	0	0	0	0	0	0	4	0	4	4	0	0	0	0	0	0	0	0	0	0	0	4	0	0	0	0	0	0	0	0	0	0	0	0	0	0	0	0	0	0
DENOVO3670	Fungi	Ascomycota	Dothideomycetes	unknown Dothideomycetes 30	unknown Dothideomycetes 30	unknown Dothideomycetes 30	unknown Dothideomycetes 30	0	0	0	0	0	0	0	0	6	0	6	6	0	0	0	0	0	0	0	0	0	0	0	6	0	0	0	0	0	0	0	0	0	0	0	0	0	0	0	0	0	0
DENOVO2516	Fungi	Ascomycota	Eurotiomycetes	Chaetothyriales	unknown Chaetothyriales 1	unknown Chaetothyriales 1	unknown Chaetothyriales 1	0	0	0	0	0	0	0	0	2	0	2	2	0	0	0	0	0	0	0	0	0	0	0	2	0	0	0	0	0	0	0	0	0	0	0	0	0	0	0	0	0	0
DENOVO2600	Fungi	Ascomycota	Eurotiomycetes	Chaetothyriales	unknown Chaetothyriales 2	unknown Chaetothyriales 2	unknown Chaetothyriales 2	0	0	0	0	0	0	0	0	1	0	1	1	0	0	0	0	0	0	0	0	0	0	0	1	0	0	0	0	0	0	0	0	0	0	0	0	0	0	0	0	0	0
DENOVO2764	Fungi	Ascomycota	Eurotiomycetes	Chaetothyriales	unknown Chaetothyriales 3	unknown Chaetothyriales 3	unknown Chaetothyriales 3	0	12	0	0	0	12	0	0	0	0	0	12	0	0	0	0	0	0	0	0	0	0	0	12	0	0	0	0	0	0	0	0	0	0	0	0	0	0	0	0	0	0
DENOVO3559	Fungi	Ascomycota	Eurotiomycetes	Chaetothyriales	unknown Chaetothyriales 4	unknown Chaetothyriales 4	unknown Chaetothyriales 4	0	9	0	0	0	9	0	0	0	0	0	9	0	0	0	0	0	0	0	0	0	0	0	9	0	0	0	0	0	0	0	0	0	0	0	0	0	0	0	0	0	0
DENOVO1253	Fungi	Ascomycota	Eurotiomycetes	Chaetothyriales	Herpotrichiellaceae	unknown Herpotrichiellaceae 1	unknown Herpotrichiellaceae 1	0	0	0	0	0	0	0	0	0	0	0	0	0	0	0	0	0	0	0	0	0	0	0	0	0	0	0	0	0	0	0	0	0	0	0	0	0	22	0	0	0	22
DENOVO1328	Fungi	Ascomycota	Eurotiomycetes	Chaetothyriales	Herpotrichiellaceae	unknown Herpotrichiellaceae 2	unknown Herpotrichiellaceae 2	0	0	0	0	0	0	0	0	0	0	0	0	0	0	0	0	0	0	0	0	0	0	0	0	0	0	0	0	0	0	0	0	0	0	0	0	0	20	0	0	0	20
DENOVO2245	Fungi	Ascomycota	Eurotiomycetes	Chaetothyriales	Herpotrichiellaceae	unknown Herpotrichiellaceae 3	unknown Herpotrichiellaceae 3	0	0	0	0	0	0	0	0	0	0	0	0	0	0	0	0	0	0	0	0	0	0	0	0	0	0	0	0	0	0	0	0	0	1	0	1	1	7	0	0	0	7
DENOVO2395	Fungi	Ascomycota	Eurotiomycetes	Chaetothyriales	Herpotrichiellaceae	unknown Herpotrichiellaceae 4	unknown Herpotrichiellaceae 4	0	0	0	0	0	0	0	0	0	0	0	0	0	0	0	0	0	0	0	0	0	0	0	0	0	0	0	0	0	0	0	0	0	0	0	0	0	8	0	0	0	8
DENOVO2544	Fungi	Ascomycota	Eurotiomycetes	Chaetothyriales	Herpotrichiellaceae	unknown Herpotrichiellaceae 5	unknown Herpotrichiellaceae 5	0	0	0	0	0	0	0	0	0	0	0	0	0	0	0	0	0	0	0	0	0	0	0	0	0	0	0	0	0	0	0	0	0	0	0	0	0	7	0	0	0	7
DENOVO2632	Fungi	Ascomycota	Eurotiomycetes	Chaetothyriales	Herpotrichiellaceae	unknown Herpotrichiellaceae 6	unknown Herpotrichiellaceae 6	0	0	0	0	0	0	0	0	0	0	0	0	0	0	0	0	0	0	0	0	0	0	0	0	0	0	0	0	0	0	0	0	0	0	0	0	0	5	0	0	0	5
DENOVO1015	Fungi	Ascomycota	Eurotiomycetes	Chaetothyriales	Herpotrichiellaceae	Exophiala	Exophiala sp. 1	0	0	0	2	0	2	0	0	0	0	0	2	0	0	0	0	0	0	0	0	0	0	0	2	0	0	0	0	0	0	0	0	0	6	0	6	6	0	0	0	0	0
DENOVO1108	Fungi	Ascomycota	Eurotiomycetes	Chaetothyriales	Herpotrichiellaceae	Exophiala	Exophiala sp. 2	0	0	0	0	0	0	0	14	6	0	20	20	0	0	0	0	0	0	0	0	0	0	0	20	0	0	0	0	0	0	0	0	0	0	0	0	0	0	0	0	0	0
DENOVO1135	Fungi	Ascomycota	Eurotiomycetes	Chaetothyriales	Herpotrichiellaceae	Exophiala	Exophiala sp. 3	0	0	0	0	0	0	0	15	3	0	18	18	0	0	0	0	0	0	0	0	0	0	0	18	0	0	0	0	0	0	0	0	0	0	0	0	0	0	0	0	0	0
DENOVO1142	Fungi	Ascomycota	Eurotiomycetes	Chaetothyriales	Herpotrichiellaceae	Exophiala	Exophiala sp. 4	0	0	0	4	0	4	0	0	0	0	0	4	0	0	0	0	0	0	0	0	0	0	0	4	0	0	0	0	0	0	0	0	0	3	0	3	3	0	0	0	0	0
DENOVO2215	Fungi	Ascomycota	Eurotiomycetes	Chaetothyriales	Herpotrichiellaceae	Exophiala	Exophiala sp. 5	0	0	0	1	0	1	0	0	0	0	0	1	0	0	0	0	0	0	0	0	0	0	0	1	0	0	0	0	0	0	0	0	0	0	0	0	0	0	0	0	0	0
DENOVO2232	Fungi	Ascomycota	Eurotiomycetes	Chaetothyriales	Herpotrichiellaceae	Exophiala	Exophiala sp. 6	0	0	0	0	0	0	0	4	1	0	5	5	0	0	0	0	0	0	0	0	0	0	0	5	0	0	0	0	0	0	0	0	0	0	0	0	0	0	0	0	0	0
DENOVO2435	Fungi	Ascomycota	Eurotiomycetes	Chaetothyriales	Herpotrichiellaceae	Exophiala	Exophiala sp. 7	0	0	0	3	0	3	0	0	0	0	0	3	0	0	0	0	0	0	0	0	0	0	0	3	0	0	0	0	0	0	0	0	0	2	0	2	2	0	0	0	0	0
DENOVO2524	Fungi	Ascomycota	Eurotiomycetes	Chaetothyriales	Herpotrichiellaceae	Exophiala	Exophiala sp. 8	0	0	0	0	0	0	0	4	2	0	6	6	0	0	0	0	0	0	0	0	0	0	0	6	0	0	0	0	0	0	0	0	0	0	0	0	0	0	0	0	0	0
DENOVO2525	Fungi	Ascomycota	Eurotiomycetes	Chaetothyriales	Herpotrichiellaceae	Exophiala	Exophiala sp. 9	0	0	0	0	0	0	0	3	1	0	4	4	0	0	0	0	0	0	0	0	0	0	0	4	0	0	0	0	0	0	0	0	0	0	0	0	0	0	0	0	0	0
DENOVO2527	Fungi	Ascomycota	Eurotiomycetes	Chaetothyriales	Herpotrichiellaceae	Exophiala	Exophiala sp. 10	0	0	0	0	0	0	0	0	0	0	0	0	0	0	0	0	0	0	0	0	0	0	0	0	0	0	0	0	0	0	0	0	0	1	0	1	1	0	0	0	0	0
DENOVO2918	Fungi	Ascomycota	Eurotiomycetes	Chaetothyriales	Herpotrichiellaceae	Exophiala	Exophiala sp. 11	0	0	0	2	0	2	0	0	0	0	0	2	0	0	0	0	0	0	0	0	0	0	0	2	0	0	0	0	0	0	0	0	0	1	0	1	1	0	0	0	0	0
DENOVO2927	Fungi	Ascomycota	Eurotiomycetes	Chaetothyriales	Herpotrichiellaceae	Exophiala	Exophiala sp. 12	0	0	0	0	0	0	0	4	1	0	5	5	0	0	0	0	0	0	0	0	0	0	0	5	0	0	0	0	0	0	0	0	0	0	0	0	0	0	0	0	0	0
DENOVO336	Fungi	Ascomycota	Eurotiomycetes	Chaetothyriales	Herpotrichiellaceae	Veronaea	Veronaea sp. 1	0	0	0	0	0	0	0	0	0	0	0	0	0	0	0	0	0	0	0	0	0	0	0	0	0	0	0	0	0	0	0	368	0	0	0	368	368	0	0	0	0	0
DENOVO411	Fungi	Ascomycota	Eurotiomycetes	Chaetothyriales	Herpotrichiellaceae	Veronaea	Veronaea sp. 2	0	0	0	0	0	0	0	0	0	0	0	0	0	0	0	0	0	0	0	0	0	0	0	0	0	0	0	0	0	0	0	295	0	0	0	295	295	0	0	0	0	0
DENOVO717	Fungi	Ascomycota	Eurotiomycetes	Chaetothyriales	Herpotrichiellaceae	Veronaea	Veronaea sp. 3	0	0	0	0	0	0	0	0	0	0	0	0	0	0	0	0	0	0	0	0	0	0	0	0	0	0	0	0	0	0	0	134	0	0	0	134	134	0	0	0	0	0
DENOVO841	Fungi	Ascomycota	Eurotiomycetes	Chaetothyriales	Herpotrichiellaceae	Veronaea	Veronaea sp. 4	0	0	0	0	0	0	0	0	0	0	0	0	0	0	0	0	0	0	0	0	0	0	0	0	0	0	0	0	0	0	0	111	0	0	0	111	111	0	0	0	0	0
DENOVO962	Fungi	Ascomycota	Eurotiomycetes	Chaetothyriales	Herpotrichiellaceae	Veronaea	Veronaea sp. 5	0	0	0	0	0	0	0	0	0	0	0	0	0	0	0	0	0	0	0	0	0	0	0	0	0	0	0	0	0	0	0	88	0	0	0	88	88	0	0	0	0	0
DENOVO968	Fungi	Ascomycota	Eurotiomycetes	Chaetothyriales	Herpotrichiellaceae	Veronaea	Veronaea sp. 6	0	0	0	0	0	0	0	0	0	0	0	0	0	0	0	0	0	0	0	0	0	0	0	0	0	0	0	0	0	0	0	86	0	0	0	86	86	0	0	0	0	0
DENOVO2931	Fungi	Ascomycota	Eurotiomycetes	Coryneliales	Coryneliaceae	Caliciopsis	Caliciopsis sp. 1	0	11	0	0	0	11	0	0	0	0	0	11	0	0	0	0	0	0	0	0	0	0	0	11	0	0	0	0	0	0	0	0	0	0	0	0	0	0	0	0	0	0
DENOVO3090	Fungi	Ascomycota	Eurotiomycetes	Coryneliales	Coryneliaceae	Caliciopsis	Caliciopsis sp. 2	0	9	0	0	0	9	0	0	0	0	0	9	0	0	0	0	0	0	0	0	0	0	0	9	0	0	0	0	0	0	0	0	0	0	0	0	0	0	0	0	0	0
DENOVO825	Fungi	Ascomycota	Eurotiomycetes	Eurotiales	Aspergillaceae	Aspergillus	Aspergillus sp. 1	32	0	0	0	0	32	0	0	0	0	0	32	0	0	0	0	0	0	0	0	0	0	0	32	0	0	0	0	0	0	0	0	0	0	0	0	0	0	0	0	0	0
DENOVO1034	Fungi	Ascomycota	Eurotiomycetes	Eurotiales	Aspergillaceae	Aspergillus	Aspergillus sp. 2	16	0	0	0	0	16	0	0	0	0	0	16	0	0	0	0	0	0	0	0	0	0	0	16	0	0	0	0	0	0	0	0	0	0	0	0	0	0	0	0	0	0
DENOVO1054	Fungi	Ascomycota	Eurotiomycetes	Eurotiales	Aspergillaceae	Aspergillus	Aspergillus sp. 3	0	0	0	0	0	0	0	0	0	0	0	0	0	23	0	0	0	23	0	0	0	0	23	23	0	0	0	0	0	0	0	0	0	0	0	0	0	0	0	0	0	0
DENOVO1097	Fungi	Ascomycota	Eurotiomycetes	Eurotiales	Aspergillaceae	Aspergillus	Aspergillus sp. 4	0	0	0	0	22	22	0	0	0	0	0	22	0	0	0	0	0	0	0	12	0	12	12	34	0	0	0	0	0	0	0	0	0	0	0	0	0	0	0	0	0	0
DENOVO1134	Fungi	Ascomycota	Eurotiomycetes	Eurotiales	Aspergillaceae	Aspergillus	Aspergillus sp. 5	0	0	0	0	0	0	0	0	0	0	0	0	0	18	0	0	0	18	0	0	0	0	18	18	0	0	0	0	0	0	0	0	0	0	0	0	0	0	0	0	0	0
DENOVO1289	Fungi	Ascomycota	Eurotiomycetes	Eurotiales	Aspergillaceae	Aspergillus	Aspergillus sp. 6	0	0	0	0	13	13	0	0	0	0	0	13	0	0	0	0	0	0	0	7	0	7	7	20	0	0	0	0	0	0	0	0	0	0	0	0	0	0	0	0	0	0
DENOVO1866	Fungi	Ascomycota	Eurotiomycetes	Eurotiales	Aspergillaceae	Aspergillus	Aspergillus sp. 7	8	0	0	0	0	8	0	0	0	0	0	8	0	0	0	0	0	0	0	0	0	0	0	8	0	0	0	0	0	0	0	0	0	0	0	0	0	0	0	0	0	0
DENOVO1901	Fungi	Ascomycota	Eurotiomycetes	Eurotiales	Aspergillaceae	Aspergillus	Aspergillus sp. 8	5	0	0	0	0	5	0	0	0	0	0	5	0	0	0	0	0	0	0	0	0	0	0	5	0	0	0	0	0	0	0	0	0	0	0	0	0	0	0	0	0	0
DENOVO1992	Fungi	Ascomycota	Eurotiomycetes	Eurotiales	Aspergillaceae	Aspergillus	Aspergillus sp. 9	4	0	0	0	0	4	0	0	0	0	0	4	0	0	0	0	0	0	0	0	0	0	0	4	0	0	0	0	0	0	0	0	0	0	0	0	0	0	0	0	0	0
DENOVO2148	Fungi	Ascomycota	Eurotiomycetes	Eurotiales	Aspergillaceae	Aspergillus	Aspergillus sp. 10	9	0	0	0	0	9	0	0	0	0	0	9	0	0	0	0	0	0	0	0	0	0	0	9	0	0	0	0	0	0	0	0	0	0	0	0	0	0	0	0	0	0
DENOVO2161	Fungi	Ascomycota	Eurotiomycetes	Eurotiales	Aspergillaceae	Aspergillus	Aspergillus sp. 11	0	0	0	0	0	0	0	0	0	0	0	0	0	0	0	0	0	0	0	0	0	0	0	0	0	0	0	0	0	0	18	0	0	0	0	18	18	0	0	0	0	0
DENOVO2290	Fungi	Ascomycota	Eurotiomycetes	Eurotiales	Aspergillaceae	Aspergillus	Aspergillus sp. 12	0	0	0	0	5	5	0	0	0	0	0	5	0	0	0	0	0	0	0	4	0	4	4	9	0	0	0	0	0	0	0	0	0	0	0	0	0	0	0	0	0	0
DENOVO2312	Fungi	Ascomycota	Eurotiomycetes	Eurotiales	Aspergillaceae	Aspergillus	Aspergillus sp. 13	0	0	0	0	7	7	0	0	0	0	0	7	0	0	0	0	0	0	0	4	0	4	4	11	0	0	0	0	0	0	0	0	0	0	0	0	0	0	0	0	0	0
DENOVO2470	Fungi	Ascomycota	Eurotiomycetes	Eurotiales	Aspergillaceae	Aspergillus	Aspergillus sp. 14	0	0	0	0	5	5	0	0	0	0	0	5	0	0	0	0	0	0	0	3	0	3	3	8	0	0	0	0	0	0	0	0	0	0	0	0	0	0	0	0	0	0
DENOVO2506	Fungi	Ascomycota	Eurotiomycetes	Eurotiales	Aspergillaceae	Aspergillus	Aspergillus sp. 15	0	0	0	0	6	6	0	0	0	0	0	6	0	0	0	0	0	0	0	4	0	4	4	10	0	0	0	0	0	0	0	0	0	0	0	0	0	0	0	0	0	0
DENOVO2571	Fungi	Ascomycota	Eurotiomycetes	Eurotiales	Aspergillaceae	Aspergillus	Aspergillus sp. 16	0	0	0	0	0	0	0	0	0	0	0	0	0	0	11	0	0	11	0	0	0	0	11	11	0	0	0	0	0	0	0	0	0	0	0	0	0	0	0	0	0	0
DENOVO2647	Fungi	Ascomycota	Eurotiomycetes	Eurotiales	Aspergillaceae	Aspergillus	Aspergillus sp. 17	0	0	0	0	0	0	0	0	0	0	0	0	0	0	0	0	0	0	0	0	0	0	0	0	0	0	0	0	0	0	8	0	0	0	0	8	8	0	0	0	0	0
DENOVO2701	Fungi	Ascomycota	Eurotiomycetes	Eurotiales	Aspergillaceae	Aspergillus	Aspergillus sp. 18	0	0	0	0	0	0	0	0	0	0	0	0	0	0	7	0	0	7	0	0	0	0	7	7	0	0	0	0	0	0	0	0	0	0	0	0	0	0	0	0	0	0
DENOVO2750	Fungi	Ascomycota	Eurotiomycetes	Eurotiales	Aspergillaceae	Aspergillus	Aspergillus sp. 19	0	0	0	0	0	0	0	0	0	0	0	0	0	0	12	0	0	12	0	0	0	0	12	12	0	0	0	0	0	0	0	0	0	0	0	0	0	0	0	0	0	0
DENOVO3208	Fungi	Ascomycota	Eurotiomycetes	Eurotiales	Aspergillaceae	Aspergillus	Aspergillus sp. 20	0	0	0	0	0	0	0	0	0	0	0	0	0	0	4	0	0	4	0	0	0	0	4	4	0	0	0	0	0	0	0	0	0	0	0	0	0	0	0	0	0	0
DENOVO3517	Fungi	Ascomycota	Eurotiomycetes	Eurotiales	Aspergillaceae	Aspergillus	Aspergillus sp. 21	0	0	0	0	0	0	0	0	0	0	0	0	0	0	0	0	0	0	0	0	0	0	0	0	0	0	0	0	0	0	7	0	0	0	0	7	7	0	0	0	0	0
DENOVO3752	Fungi	Ascomycota	Eurotiomycetes	Eurotiales	Aspergillaceae	Aspergillus	Aspergillus sp. 22	0	0	0	0	0	0	0	0	0	0	0	0	0	0	0	0	0	0	0	0	0	0	0	0	0	0	0	0	0	0	3	0	0	0	0	3	3	0	0	0	0	0
DENOVO903	Fungi	Ascomycota	Eurotiomycetes	Eurotiales	Aspergillaceae	Aspergillus	Aspergillus sp. 23	0	0	0	0	0	0	0	16	0	0	16	16	0	0	0	0	0	0	0	0	0	0	0	16	0	0	0	0	0	0	0	0	0	0	0	0	0	0	0	0	0	0
DENOVO1062	Fungi	Ascomycota	Eurotiomycetes	Eurotiales	Aspergillaceae	Aspergillus	Aspergillus sp. 24	0	0	0	0	0	0	0	16	0	0	16	16	0	0	0	0	0	0	0	0	0	0	0	16	0	0	0	0	0	0	0	0	0	0	0	0	0	0	0	0	0	0
DENOVO1663	Fungi	Ascomycota	Eurotiomycetes	Eurotiales	Aspergillaceae	Aspergillus	Aspergillus sp. 25	0	0	0	0	0	0	0	0	0	0	0	0	0	0	0	0	0	0	0	0	0	0	0	0	0	0	0	0	0	0	0	0	0	0	0	0	0	0	0	0	0	0
DENOVO1771	Fungi	Ascomycota	Eurotiomycetes	Eurotiales	Aspergillaceae	Aspergillus	Aspergillus sp. 26	0	0	0	0	0	0	0	0	0	0	0	0	0	0	0	0	0	0	0	0	0	0	0	0	0	0	0	0	0	0	0	0	0	0	0	0	0	0	0	0	0	0
DENOVO2105	Fungi	Ascomycota	Eurotiomycetes	Eurotiales	Aspergillaceae	Aspergillus	Aspergillus sp. 27	0	0	0	0	0	0	0	7	0	0	7	7	0	0	0	0	0	0	0	0	0	0	0	7	0	0	0	0	0	0	0	0	0	0	0	0	0	0	0	0	0	0
DENOVO2109	Fungi	Ascomycota	Eurotiomycetes	Eurotiales	Aspergillaceae	Aspergillus	Aspergillus sp. 28	0	0	0	0	0	0	0	6	0	0	6	6	0	0	0	0	0	0	0	0	0	0	0	6	0	0	0	0	0	0	0	0	0	0	0	0	0	0	0	0	0	0
DENOVO2548	Fungi	Ascomycota	Eurotiomycetes	Eurotiales	Aspergillaceae	Aspergillus	Aspergillus sp. 29	0	0	0	0	0	0	0	3	0	0	3	3	0	0	0	0	0	0	0	0	0	0	0	3	0	0	0	0	0	0	0	0	0	0	0	0	0	0	0	0	0	0
DENOVO2683	Fungi	Ascomycota	Eurotiomycetes	Eurotiales	Aspergillaceae	Aspergillus	Aspergillus sp. 30	0	0	0	0	0	0	0	3	0	0	3	3	0	0	0	0	0	0	0	0	0	0	0	3	0	0	0	0	0	0	0	0	0	0	0	0	0	0	0	0	0	0
DENOVO2694	Fungi	Ascomycota	Eurotiomycetes	Eurotiales	Aspergillaceae	Aspergillus	Aspergillus sp. 31	0	0	0	0	0	0	0	0	0	0	0	0	0	0	0	0	0	0	0	0	0	0	0	0	0	0	0	0	0	0	0	0	0	0	0	0	0	0	0	0	0	0
DENOVO2827	Fungi	Ascomycota	Eurotiomycetes	Eurotiales	Aspergillaceae	Aspergillus	Aspergillus sp. 32	0	0	0	0	0	0	0	0	0	0	0	0	0	0	0	0	0	0	0	0	0	0	0	0	0	0	0	0	0	0	0	0	0	0	0	0	0	0	0	0	0	0
DENOVO2995	Fungi	Ascomycota	Eurotiomycetes	Eurotiales	Aspergillaceae	Aspergillus	Aspergillus sp. 33	0	0	0	0	0	0	0	0	0	0	0	0	0	0	0	0	0	0	0	0	0	0	0	0	0	0	0	0	0	0	0	0	0	0	0	0	0	0	0	0	0	0
DENOVO3124	Fungi	Ascomycota	Eurotiomycetes	Eurotiales	Aspergillaceae	Aspergillus	Aspergillus sp. 34	0	0	0	0	0	0	0	0	0	0	0	0	0	0	0	0	0	0	0	0	0	0	0	0	0	0	0	0	0	0	0	0	0	0	0	0	0	0	0	0	0	0
DENOVO3138	Fungi	Ascomycota	Eurotiomycetes	Eurotiales	Aspergillaceae	Aspergillus	Aspergillus sp. 35	0	0	0	0	0	0	0	0	0	0	0	0	0	0	0	0	0	0	0	0	0	0	0	0	0	0	0	0	0	0	0	0	0	0	0	0	0	0	0	0	0	0
DENOVO3195	Fungi	Ascomycota	Eurotiomycetes	Eurotiales	Aspergillaceae	Aspergillus	Aspergillus sp. 36	0	0	0	0	0	0	0	0	0	0	0	0	0	0	0	0	0	0	0	0	0	0	0	0	0	0	0	0	0	0	0	0	0	0	0	0	0	0	0	0	0	0
DENOVO3307	Fungi	Ascomycota	Eurotiomycetes	Eurotiales	Aspergillaceae	Aspergillus	Aspergillus sp. 37	0	0	0	0	0	0	0	0	0	0	0	0	0	0	0	0	0	0	0	0	0	0	0	0	0	0	0	0	0	0	0	0	0	0	0	0	0	0	0	0	0	0
DENOVO3326	Fungi	Ascomycota	Eurotiomycetes	Eurotiales	Aspergillaceae	Aspergillus	Aspergillus sp. 38	0	0	0	0	0	0	0	0	0	0	0	0	0	0	0	0	0	0	0	0	0	0	0	0	0	0	0	0	0	0	0	0	0	0	0	0	0	0	0	0	0	0
DENOVO3990	Fungi	Ascomycota	Eurotiomycetes	Eurotiales	Aspergillaceae	Aspergillus	Aspergillus sp. 39	0	0	0	0	0	0	0	0	0	0	0	0	0	0	0	0	0	0	0	0	0	0	0	0	0	0	0	0	0	0	0	0	0	0	0	0	0	0	0	0	0	0
DENOVO4192	Fungi	Ascomycota	Eurotiomycetes	Eurotiales	Aspergillaceae	Aspergillus	Aspergillus sp. 40	0	0	0	0	0	0	0	0	0	0	0	0	0	0	0	0	0	0	0	0	0	0	0	0	0	0	0	0	0	0	0	0	0	0	0	0	0	0	0	0	0	0
DENOVO399	Fungi	Ascomycota	Eurotiomycetes	Eurotiales	Aspergillaceae	Aspergillus	Aspergillus sp. 41	0	0	0	0	0	0	0	0	0	0	0	0	0	38	0	0	0	38	0	0	0	0	38	38	0	0	0	0	0	0	0	0	0	0	0	0	0	0	0	1	1	2
DENOVO523	Fungi	Ascomycota	Eurotiomycetes	Eurotiales	Aspergillaceae	Aspergillus	Aspergillus sp. 42	0	0	0	0	0	0	0	0	0	0	0	0	0	53	0	0	0	53	0	0	0	0	53	53	0	0	0	0	0	0	0	0	0	0	0	0	0	0	0	0	0	0
DENOVO731	Fungi	Ascomycota	Eurotiomycetes	Eurotiales	Aspergillaceae	Aspergillus	Aspergillus sp. 43	0	0	0	3	0	3	0	0	0	0	0	3	0	0	0	0	0	0	0	0	0	0	0	3	0	0	0	0	0	0	0	0	0	0	0	0	0	0	0	0	59	59
DENOVO961	Fungi	Ascomycota	Eurotiomycetes	Eurotiales	Aspergillaceae	Aspergillus	Aspergillus sp. 44	0	0	0	46	0	46	0	0	0	0	0	46	0	0	0	0	0	0	0	0	0	0	0	46	0	0	0	0	0	0	0	0	0	0	0	0	0	0	0	0	0	0
DENOVO1055	Fungi	Ascomycota	Eurotiomycetes	Eurotiales	Aspergillaceae	Aspergillus	Aspergillus sp. 45	0	0	0	38	0	38	0	0	0	0	0	38	0	0	0	0	0	0	0	0	0	0	0	38	0	0	0	0	0	0	0	0	0	0	0	0	0	0	0	0	0	0
DENOVO1089	Fungi	Ascomycota	Eurotiomycetes	Eurotiales	Aspergillaceae	Aspergillus	Aspergillus sp. 46	0	0	0	0	0	0	0	0	0	0	0	0	0	16	0	0	0	16	0	0	0	0	16	16	0	0	0	0	0	0	0	0	0	0	0	0	0	0	0	0	0	0
DENOVO1222	Fungi	Ascomycota	Eurotiomycetes	Eurotiales	Aspergillaceae	Aspergillus	Aspergillus sp. 47	0	0	0	0	0	0	0	0	0	0	0	0	0	0	35	0	0	35	0	0	0	0	35	35	0	0	0	0	0	0	0	0	0	0	0	0	0	0	0	0	0	0
DENOVO1235	Fungi	Ascomycota	Eurotiomycetes	Eurotiales	Aspergillaceae	Aspergillus	Aspergillus sp. 48	0	0	0	0	0	0	0	0	0	0	0	0	0	14	0	0	0	14	0	0	0	0	14	14	0	0	0	0	0	0	0	0	0	0	0	0	0	0	0	0	0	0
DENOVO1262	Fungi	Ascomycota	Eurotiomycetes	Eurotiales	Aspergillaceae	Aspergillus	Aspergillus sp. 49	0	0	0	1	0	1	0	0	0	0	0	1	0	0	0	0	0	0	0	0	0	0	0	1	0	0	0	0	0	0	0	0	0	0	0	0	0	0	0	0	34	34
DENOVO1382	Fungi	Ascomycota	Eurotiomycetes	Eurotiales	Aspergillaceae	Aspergillus	Aspergillus sp. 50	0	0	0	0	0	0	0	0	0	0	0	0	0	0	0	0	0	0	0	0	0	0	0	0	0	0	0	0	0	0	0	0	0	0	0	0	0	0	0	0	17	17
DENOVO1518	Fungi	Ascomycota	Eurotiomycetes	Eurotiales	Aspergillaceae	Aspergillus	Aspergillus sp. 51	0	0	0	0	0	0	0	0	0	0	0	0	0	0	25	0	0	25	0	0	0	0	25	25	0	0	0	0	0	0	0	0	0	0	0	0	0	0	0	0	0	0
DENOVO1564	Fungi	Ascomycota	Eurotiomycetes	Eurotiales	Aspergillaceae	Aspergillus	Aspergillus sp. 52	0	0	0	0	0	0	0	0	0	0	0	0	0	0	0	0	0	0	0	0	0	0	0	0	0	0	0	0	0	0	0	0	0	0	0	0	0	0	0	0	22	22
DENOVO1616	Fungi	Ascomycota	Eurotiomycetes	Eurotiales	Aspergillaceae	Aspergillus	Aspergillus sp. 53	0	0	0	0	0	0	0	0	0	0	0	0	0	0	0	0	0	0	0	0	0	0	0	0	0	0	0	0	0	0	0	0	0	0	0	0	0	0	0	0	21	21
DENOVO1821	Fungi	Ascomycota	Eurotiomycetes	Eurotiales	Aspergillaceae	Aspergillus	Aspergillus sp. 54	0	0	0	0	0	0	0	0	0	0	0	0	0	13	0	0	0	13	0	0	0	0	13	13	0	0	0	0	0	0	0	0	0	0	0	0	0	0	0	0	0	0
DENOVO1825	Fungi	Ascomycota	Eurotiomycetes	Eurotiales	Aspergillaceae	Aspergillus	Aspergillus sp. 55	0	0	0	15	0	15	0	0	0	0	0	15	0	0	0	0	0	0	0	0	0	0	0	15	0	0	0	0	0	0	0	0	0	0	0	0	0	0	0	0	0	0
DENOVO2003	Fungi	Ascomycota	Eurotiomycetes	Eurotiales	Aspergillaceae	Aspergillus	Aspergillus sp. 56	0	0	0	10	0	10	0	0	0	0	0	10	0	0	0	0	0	0	0	0	0	0	0	10	0	0	0	0	0	0	0	0	0	0	0	0	0	0	0	0	0	0
DENOVO2082	Fungi	Ascomycota	Eurotiomycetes	Eurotiales	Aspergillaceae	Aspergillus	Aspergillus sp. 57	0	0	0	10	0	10	0	0	0	0	0	10	0	0	0	0	0	0	0	0	0	0	0	10	0	0	0	0	0	0	0	0	0	0	0	0	0	0	0	0	0	0
DENOVO2355	Fungi	Ascomycota	Eurotiomycetes	Eurotiales	Aspergillaceae	Aspergillus	Aspergillus sp. 58	0	0	0	10	0	10	0	0	0	0	0	10	0	0	0	0	0	0	0	0	0	0	0	10	0	0	0	0	0	0	0	0	0	0	0	0	0	0	0	0	0	0
DENOVO3876	Fungi	Ascomycota	Eurotiomycetes	Eurotiales	Aspergillaceae	Aspergillus	Aspergillus sp. 59	0	0	0	0	0	0	0	0	0	0	0	0	0	0	0	0	0	0	0	0	0	0	0	0	0	0	0	0	7	7	0	0	0	0	0	0	7	0	0	0	0	0
DENOVO475	Fungi	Ascomycota	Eurotiomycetes	Eurotiales	Aspergillaceae	Aspergillus	Aspergillus sp. 60	0	0	0	0	57	57	0	0	0	0	0	57	0	0	0	0	0	0	0	0	0	0	0	57	0	13	0	0	0	13	0	0	0	0	0	0	13	0	0	0	0	0
DENOVO542	Fungi	Ascomycota	Eurotiomycetes	Eurotiales	Aspergillaceae	Aspergillus	Aspergillus sp. 61	0	0	0	0	33	33	0	0	0	0	0	33	0	0	0	0	0	0	0	0	0	0	0	33	0	14	0	0	0	14	0	0	0	0	0	0	14	0	0	0	0	0
DENOVO1148	Fungi	Ascomycota	Eurotiomycetes	Eurotiales	Aspergillaceae	Aspergillus	Aspergillus sp. 62	0	0	0	0	21	21	0	0	0	0	0	21	0	0	0	0	0	0	0	0	0	0	0	21	0	5	0	0	0	5	0	0	0	0	0	0	5	0	0	0	0	0
DENOVO1233	Fungi	Ascomycota	Eurotiomycetes	Eurotiales	Aspergillaceae	Aspergillus	Aspergillus sp. 63	0	0	0	0	11	11	0	0	0	0	0	11	0	0	0	0	0	0	0	0	0	0	0	11	0	6	0	0	0	6	0	0	0	0	0	0	6	0	0	0	0	0
DENOVO1476	Fungi	Ascomycota	Eurotiomycetes	Eurotiales	Aspergillaceae	Aspergillus	Aspergillus sp. 64	0	0	0	0	13	13	0	0	0	0	0	13	0	0	0	0	0	0	0	0	0	0	0	13	0	5	0	0	0	5	0	0	0	0	0	0	5	0	0	0	0	0
DENOVO1532	Fungi	Ascomycota	Eurotiomycetes	Eurotiales	Aspergillaceae	Aspergillus	Aspergillus sp. 65	0	0	0	0	8	8	0	0	0	0	0	8	0	0	0	0	0	0	0	0	0	0	0	8	0	5	0	0	0	5	0	0	0	0	0	0	5	0	0	0	0	0
DENOVO2408	Fungi	Ascomycota	Eurotiomycetes	Eurotiales	Aspergillaceae	Aspergillus	Aspergillus_tardicrescens 1	0	0	0	0	0	0	0	0	0	0	0	0	0	0	0	0	0	0	0	0	0	0	0	0	0	10	0	0	0	10	0	0	0	0	0	0	10	0	0	0	0	0
DENOVO2631	Fungi	Ascomycota	Eurotiomycetes	Eurotiales	Aspergillaceae	Aspergillus	Aspergillus_tardicrescens 2	0	0	0	0	0	0	0	0	0	0	0	0	0	0	0	0	0	0	0	0	0	0	0	0	0	13	0	0	0	13	0	0	0	0	0	0	13	0	0	0	0	0
DENOVO4014	Fungi	Ascomycota	Eurotiomycetes	Eurotiales	Aspergillaceae	Aspergillus	Aspergillus_tardicrescens 3	0	0	0	0	0	0	0	0	0	0	0	0	0	0	0	0	0	0	0	0	0	0	0	0	0	5	0	0	0	5	0	0	0	0	0	0	5	0	0	0	0	0
DENOVO1777	Fungi	Ascomycota	Eurotiomycetes	Eurotiales	Aspergillaceae	Monascus	Monascus sp. 1	0	0	0	0	0	0	0	0	0	0	0	0	0	0	0	0	0	0	0	1	0	1	1	1	0	0	0	0	0	0	0	0	0	0	0	0	0	0	0	21	0	21
DENOVO2002	Fungi	Ascomycota	Eurotiomycetes	Eurotiales	Aspergillaceae	Monascus	Monascus sp. 2	0	0	0	0	0	0	0	0	0	0	0	0	0	0	0	0	0	0	0	0	0	0	0	0	0	0	0	0	0	0	0	0	0	0	0	0	0	0	0	9	0	9
DENOVO2820	Fungi	Ascomycota	Eurotiomycetes	Eurotiales	Aspergillaceae	Monascus	Monascus sp. 3	0	0	0	0	0	0	0	0	0	0	0	0	0	0	0	0	0	0	0	0	0	0	0	0	0	0	0	0	0	0	0	0	0	0	0	0	0	0	0	6	0	6
DENOVO3216	Fungi	Ascomycota	Eurotiomycetes	Eurotiales	Aspergillaceae	Monascus	Monascus sp. 4	0	0	0	0	0	0	0	0	0	0	0	0	0	0	0	0	0	0	0	0	0	0	0	0	0	0	0	0	0	0	0	0	0	0	0	0	0	0	0	3	0	3
DENOVO3428	Fungi	Ascomycota	Eurotiomycetes	Eurotiales	Aspergillaceae	Monascus	Monascus sp. 5	0	0	0	0	0	0	0	0	0	0	0	0	0	0	0	0	0	0	0	0	0	0	0	0	0	0	0	0	0	0	0	0	0	0	0	0	0	0	0	3	0	3
DENOVO3863	Fungi	Ascomycota	Eurotiomycetes	Eurotiales	Aspergillaceae	Monascus	Monascus sp. 6	0	0	0	0	0	0	0	0	0	0	0	0	0	0	0	0	0	0	0	0	0	0	0	0	0	0	0	0	0	0	0	0	0	0	0	0	0	0	0	3	0	3
DENOVO1285	Fungi	Ascomycota	Eurotiomycetes	Eurotiales	Aspergillaceae	Penicillium	Penicillium sp. 31	0	0	0	0	0	0	0	0	0	0	0	0	0	0	0	0	0	0	0	0	0	0	0	0	0	2	0	0	0	2	0	0	0	0	0	0	2	0	0	0	0	0
DENOVO1558	Fungi	Ascomycota	Eurotiomycetes	Eurotiales	Aspergillaceae	Penicillium	Penicillium sp. 32	0	0	0	0	0	0	0	0	0	0	0	0	0	0	0	0	0	0	0	0	0	0	0	0	0	1	0	0	0	1	0	0	0	0	0	0	1	0	0	0	0	0
DENOVO226	Fungi	Ascomycota	Eurotiomycetes	Eurotiales	Aspergillaceae	Penicillium	Penicillium sp. 33	50	0	0	0	0	50	0	0	0	0	0	50	0	0	0	0	0	0	0	0	0	0	0	50	0	0	0	0	0	0	0	0	0	0	18	18	18	0	0	0	0	0
DENOVO247	Fungi	Ascomycota	Eurotiomycetes	Eurotiales	Aspergillaceae	Penicillium	Penicillium sp. 34	45	0	0	0	0	45	0	0	0	0	0	45	0	0	0	0	0	0	0	0	0	0	0	45	0	0	0	0	0	0	0	0	0	0	10	10	10	0	0	0	0	0
DENOVO584	Fungi	Ascomycota	Eurotiomycetes	Eurotiales	Aspergillaceae	Penicillium	Penicillium sp. 35	8	0	0	0	0	8	0	0	0	0	0	8	0	0	0	0	0	0	0	0	0	0	0	8	0	0	0	0	0	0	0	0	0	0	11	11	11	0	0	0	0	0
DENOVO646	Fungi	Ascomycota	Eurotiomycetes	Eurotiales	Aspergillaceae	Penicillium	Penicillium sp. 36	19	0	0	0	0	19	0	0	0	0	0	19	0	0	0	0	0	0	0	0	0	0	0	19	0	0	0	0	0	0	0	0	0	0	2	2	2	0	0	0	0	0
DENOVO698	Fungi	Ascomycota	Eurotiomycetes	Eurotiales	Aspergillaceae	Penicillium	Penicillium sp. 37	12	0	0	0	0	12	0	0	0	0	0	12	0	0	0	0	0	0	0	0	0	0	0	12	0	0	0	0	0	0	0	0	0	0	1	1	1	0	0	0	0	0
DENOVO740	Fungi	Ascomycota	Eurotiomycetes	Eurotiales	Aspergillaceae	Penicillium	Penicillium sp. 38	13	0	0	0	0	13	0	0	0	0	0	13	0	0	0	0	0	0	0	0	0	0	0	13	0	0	0	0	0	0	0	0	0	0	3	3	3	0	0	0	0	0
DENOVO1120	Fungi	Ascomycota	Eurotiomycetes	Eurotiales	Aspergillaceae	Penicillium	Penicillium sp. 39	0	0	0	0	0	0	0	0	0	0	0	0	0	0	0	0	0	0	0	0	0	0	0	0	0	0	0	36	0	36	0	0	0	0	0	0	36	0	0	0	0	0
DENOVO2623	Fungi	Ascomycota	Eurotiomycetes	Eurotiales	Aspergillaceae	Penicillium	Penicillium sp. 40	0	0	0	0	0	0	0	0	0	0	0	0	0	0	0	0	0	0	0	0	0	0	0	0	0	0	0	8	0	8	0	0	0	0	0	0	8	0	0	0	0	0
DENOVO2956	Fungi	Ascomycota	Eurotiomycetes	Eurotiales	Aspergillaceae	Penicillium	Penicillium sp. 41	0	0	0	0	0	0	0	0	0	0	0	0	0	0	0	0	0	0	0	0	0	0	0	0	0	0	0	4	0	4	0	0	0	0	0	0	4	0	0	0	0	0
DENOVO487	Fungi	Ascomycota	Eurotiomycetes	Phaeomoniellales	Phaeomoniellaceae	unknown Phaeomoniellaceae 1	unknown Phaeomoniellaceae 1	0	0	0	0	0	0	0	0	0	0	0	0	0	0	0	0	0	0	0	0	0	0	0	0	0	0	0	0	0	0	3	0	0	0	56	59	59	0	0	0	0	0
DENOVO649	Fungi	Ascomycota	Eurotiomycetes	Phaeomoniellales	Phaeomoniellaceae	unknown Phaeomoniellaceae 2	unknown Phaeomoniellaceae 2	0	0	0	0	0	0	0	0	0	0	0	0	0	0	0	0	0	0	0	0	0	0	0	0	0	0	0	0	0	0	3	0	0	0	52	55	55	0	0	0	0	0
DENOVO1200	Fungi	Ascomycota	Eurotiomycetes	Phaeomoniellales	Phaeomoniellaceae	unknown Phaeomoniellaceae 3	unknown Phaeomoniellaceae 3	0	0	0	0	0	0	0	0	0	0	0	0	0	0	0	0	0	0	0	0	0	0	0	0	0	0	0	0	0	0	2	0	0	0	16	18	18	0	0	0	0	0
DENOVO1246	Fungi	Ascomycota	Eurotiomycetes	Phaeomoniellales	Phaeomoniellaceae	unknown Phaeomoniellaceae 4	unknown Phaeomoniellaceae 4	0	0	0	0	0	0	0	0	0	0	0	0	0	0	0	0	0	0	0	0	0	0	0	0	0	0	0	0	0	0	0	0	0	0	14	14	14	0	0	0	0	0
DENOVO1274	Fungi	Ascomycota	Eurotiomycetes	Phaeomoniellales	Phaeomoniellaceae	unknown Phaeomoniellaceae 5	unknown Phaeomoniellaceae 5	0	0	0	0	0	0	0	0	0	0	0	0	0	0	0	0	0	0	0	0	0	0	0	0	0	0	0	0	0	0	1	0	0	0	13	14	14	0	0	0	0	0
DENOVO1386	Fungi	Ascomycota	Eurotiomycetes	Phaeomoniellales	Phaeomoniellaceae	unknown Phaeomoniellaceae 6	unknown Phaeomoniellaceae 6	0	0	0	0	0	0	0	0	0	0	0	0	0	0	0	0	0	0	0	0	0	0	0	0	0	0	0	0	0	0	0	0	0	0	4	4	4	0	0	0	0	0
DENOVO3093	Fungi	Ascomycota	Eurotiomycetes	Phaeomoniellales	Phaeomoniellaceae	unknown Phaeomoniellaceae 7	unknown Phaeomoniellaceae 7	0	0	0	0	0	0	0	2	0	0	2	2	0	0	0	0	0	0	0	0	0	0	0	2	0	0	0	0	0	0	0	0	0	0	0	0	0	0	0	0	0	0
DENOVO3788	Fungi	Ascomycota	Eurotiomycetes	Phaeomoniellales	Phaeomoniellaceae	unknown Phaeomoniellaceae 8	unknown Phaeomoniellaceae 8	0	0	0	0	0	0	0	6	0	0	6	6	0	0	0	0	0	0	0	0	0	0	0	6	0	0	0	0	0	0	0	0	0	0	0	0	0	0	0	0	0	0
DENOVO3848	Fungi	Ascomycota	Eurotiomycetes	Phaeomoniellales	Phaeomoniellaceae	unknown Phaeomoniellaceae 9	unknown Phaeomoniellaceae 9	0	0	0	0	11	11	0	0	0	0	0	11	0	0	0	0	0	0	0	0	0	0	0	11	0	0	0	0	0	0	0	0	0	0	0	0	0	0	0	0	0	0
DENOVO1214	Fungi	Ascomycota	Eurotiomycetes	Phaeomoniellales	Phaeomoniellaceae	Neophaeomoniella	Neophaeomoniella sp. 1	0	0	0	0	37	37	0	0	0	0	0	37	0	0	0	0	0	0	0	0	0	0	0	37	0	0	0	0	0	0	0	0	0	0	0	0	0	0	0	0	0	0
DENOVO1412	Fungi	Ascomycota	Eurotiomycetes	Phaeomoniellales	Phaeomoniellaceae	Neophaeomoniella	Neophaeomoniella sp. 2	0	0	0	0	41	41	0	0	0	0	0	41	0	0	0	0	0	0	0	0	0	0	0	41	0	0	0	0	0	0	0	0	0	0	0	0	0	0	0	0	0	0
DENOVO2696	Fungi	Ascomycota	Eurotiomycetes	Phaeomoniellales	Phaeomoniellaceae	Neophaeomoniella	Neophaeomoniella sp. 3	0	0	0	0	8	8	0	0	0	0	0	8	0	0	0	0	0	0	0	0	0	0	0	8	0	0	0	0	0	0	0	0	0	0	0	0	0	0	0	0	0	0
DENOVO3165	Fungi	Ascomycota	Eurotiomycetes	Phaeomoniellales	Phaeomoniellaceae	Neophaeomoniella	Neophaeomoniella sp. 4	0	0	0	0	6	6	0	0	0	0	0	6	0	0	0	0	0	0	0	0	0	0	0	6	0	0	0	0	0	0	0	0	0	0	0	0	0	0	0	0	0	0
DENOVO3219	Fungi	Ascomycota	Eurotiomycetes	Phaeomoniellales	Phaeomoniellaceae	Neophaeomoniella	Neophaeomoniella sp. 5	0	0	0	0	4	4	0	0	0	0	0	4	0	0	0	0	0	0	0	0	0	0	0	4	0	0	0	0	0	0	0	0	0	0	0	0	0	0	0	0	0	0
DENOVO3536	Fungi	Ascomycota	Eurotiomycetes	Phaeomoniellales	Phaeomoniellaceae	Neophaeomoniella	Neophaeomoniella sp. 6	0	0	0	0	13	13	0	0	0	0	0	13	0	0	0	0	0	0	0	0	0	0	0	13	0	0	0	0	0	0	0	0	0	0	0	0	0	0	0	0	0	0
DENOVO1079	Fungi	Ascomycota	Eurotiomycetes	Phaeomoniellales	Phaeomoniellaceae	Phaeomoniella	Phaeomoniella sp. 1	0	0	0	0	0	0	0	0	0	0	0	0	0	0	0	0	0	0	0	0	0	0	0	0	0	0	0	0	0	0	0	0	0	0	0	0	0	0	0	0	0	0
DENOVO1080	Fungi	Ascomycota	Eurotiomycetes	Phaeomoniellales	Phaeomoniellaceae	Phaeomoniella	Phaeomoniella sp. 2	0	0	0	0	0	0	0	0	0	0	0	0	0	0	0	0	0	0	0	0	0	0	0	0	0	0	0	0	0	0	0	0	0	0	0	0	0	0	0	0	0	0
DENOVO1604	Fungi	Ascomycota	Eurotiomycetes	Phaeomoniellales	Phaeomoniellaceae	Phaeomoniella	Phaeomoniella sp. 3	18	0	0	0	0	18	0	0	0	0	0	18	0	0	0	0	0	0	0	0	0	0	0	18	0	0	0	0	0	0	0	0	0	0	0	0	0	0	0	0	0	0
DENOVO1708	Fungi	Ascomycota	Eurotiomycetes	Phaeomoniellales	Phaeomoniellaceae	Phaeomoniella	Phaeomoniella sp. 4	17	0	0	0	0	17	0	0	0	0	0	17	0	0	0	0	0	0	0	0	0	0	0	17	0	0	0	0	0	0	0	0	0	0	0	0	0	0	0	0	0	0
DENOVO1802	Fungi	Ascomycota	Eurotiomycetes	Phaeomoniellales	Phaeomoniellaceae	Phaeomoniella	Phaeomoniella sp. 5	0	0	0	0	1	1	0	0	0	0	0	1	0	0	0	0	0	0	0	0	0	0	0	1	0	0	0	0	0	0	0	0	0	0	0	0	0	0	0	0	0	0
DENOVO1852	Fungi	Ascomycota	Eurotiomycetes	Phaeomoniellales	Phaeomoniellaceae	Phaeomoniella	Phaeomoniella sp. 6	0	0	0	0	0	0	0	0	0	0	0	0	0	0	0	0	0	0	0	0	0	0	0	0	0	0	0	0	0	0	0	0	0	0	0	0	0	0	0	0	0	0
DENOVO2000	Fungi	Ascomycota	Eurotiomycetes	Phaeomoniellales	Phaeomoniellaceae	Phaeomoniella	Phaeomoniella sp. 7	0	0	0	0	0	0	0	0	0	0	0	0	0	0	0	0	0	0	0	0	0	0	0	0	0	0	0	0	0	0	0	0	0	0	0	0	0	0	0	0	0	0
DENOVO2007	Fungi	Ascomycota	Eurotiomycetes	Phaeomoniellales	Phaeomoniellaceae	Phaeomoniella	Phaeomoniella sp. 8	0	0	0	0	0	0	0	0	0	0	0	0	0	0	0	0	0	0	0	0	0	0	0	0	0	0	0	0	0	0	0	0	0	0	0	0	0	0	0	0	0	0
DENOVO2035	Fungi	Ascomycota	Eurotiomycetes	Phaeomoniellales	Phaeomoniellaceae	Phaeomoniella	Phaeomoniella sp. 9	0	0	0	0	3	3	0	0	0	0	0	3	0	0	0	0	0	0	0	0	0	0	0	3	0	0	0	0	0	0	0	0	0	0	0	0	0	0	0	0	0	0
DENOVO2396	Fungi	Ascomycota	Eurotiomycetes	Phaeomoniellales	Phaeomoniellaceae	Phaeomoniella	Phaeomoniella sp. 10	0	0	0	0	0	0	0	0	0	0	0	0	0	0	0	0	0	0	0	0	0	0	0	0	0	0	0	0	0	0	0	0	0	0	0	0	0	0	0	0	0	0
DENOVO2451	Fungi	Ascomycota	Eurotiomycetes	Phaeomoniellales	Phaeomoniellaceae	Phaeomoniella	Phaeomoniella sp. 11	0	0	0	0	0	0	0	0	0	0	0	0	0	0	0	0	0	0	0	0	0	0	0	0	0	0	0	0	0	0	0	0	0	0	0	0	0	0	0	0	0	0
DENOVO2651	Fungi	Ascomycota	Eurotiomycetes	Phaeomoniellales	Phaeomoniellaceae	Phaeomoniella	Phaeomoniella sp. 12	6	0	0	0	0	6	0	0	0	0	0	6	0	0	0	0	0	0	0	0	0	0	0	6	0	0	0	0	0	0	0	0	0	0	0	0	0	0	0	0	0	0
DENOVO2691	Fungi	Ascomycota	Eurotiomycetes	Phaeomoniellales	Phaeomoniellaceae	Phaeomoniella	Phaeomoniella sp. 13	0	13	0	0	0	13	0	0	0	0	0	13	0	0	0	0	0	0	0	0	0	0	0	13	0	0	0	0	0	0	0	0	0	0	0	0	0	0	0	0	0	0
DENOVO2748	Fungi	Ascomycota	Eurotiomycetes	Phaeomoniellales	Phaeomoniellaceae	Phaeomoniella	Phaeomoniella sp. 14	10	0	0	0	0	10	0	0	0	0	0	10	0	0	0	0	0	0	0	0	0	0	0	10	0	0	0	0	0	0	0	0	0	0	0	0	0	0	0	0	0	0
DENOVO2868	Fungi	Ascomycota	Eurotiomycetes	Phaeomoniellales	Phaeomoniellaceae	Phaeomoniella	Phaeomoniella sp. 15	0	12	0	0	0	12	0	0	0	0	0	12	0	0	0	0	0	0	0	0	0	0	0	12	0	0	0	0	0	0	0	0	0	0	0	0	0	0	0	0	0	0
DENOVO2884	Fungi	Ascomycota	Eurotiomycetes	Phaeomoniellales	Phaeomoniellaceae	Phaeomoniella	Phaeomoniella sp. 16	4	0	0	0	0	4	0	0	0	0	0	4	0	0	0	0	0	0	0	0	0	0	0	4	0	0	0	0	0	0	0	0	0	0	0	0	0	0	0	0	0	0
DENOVO2944	Fungi	Ascomycota	Eurotiomycetes	Phaeomoniellales	Phaeomoniellaceae	Phaeomoniella	Phaeomoniella sp. 17	0	8	0	0	0	8	0	0	0	0	0	8	0	0	0	0	0	0	0	0	0	0	0	8	0	0	0	0	0	0	0	0	0	0	0	0	0	0	0	0	0	0
DENOVO3169	Fungi	Ascomycota	Eurotiomycetes	Phaeomoniellales	Phaeomoniellaceae	Phaeomoniella	Phaeomoniella sp. 18	0	0	0	0	0	0	0	0	0	0	0	0	0	0	0	0	0	0	0	0	0	0	0	0	0	0	0	0	0	0	0	0	0	0	0	0	0	0	0	0	0	0
DENOVO3305	Fungi	Ascomycota	Eurotiomycetes	Phaeomoniellales	Phaeomoniellaceae	Phaeomoniella	Phaeomoniella sp. 19	4	0	0	0	0	4	0	0	0	0	0	4	0	0	0	0	0	0	0	0	0	0	0	4	0	0	0	0	0	0	0	0	0	0	0	0	0	0	0	0	0	0
DENOVO3384	Fungi	Ascomycota	Eurotiomycetes	Phaeomoniellales	Phaeomoniellaceae	Phaeomoniella	Phaeomoniella sp. 20	0	0	0	0	2	2	0	0	0	0	0	2	0	0	0	0	0	0	0	0	0	0	0	2	0	0	0	0	0	0	0	0	0	0	0	0	0	0	0	0	0	0
DENOVO3404	Fungi	Ascomycota	Eurotiomycetes	Phaeomoniellales	Phaeomoniellaceae	Phaeomoniella	Phaeomoniella sp. 21	0	11	0	0	0	11	0	0	0	0	0	11	0	0	0	0	0	0	0	0	0	0	0	11	0	0	0	0	0	0	0	0	0	0	0	0	0	0	0	0	0	0
DENOVO3782	Fungi	Ascomycota	Eurotiomycetes	Phaeomoniellales	Phaeomoniellaceae	Phaeomoniella	Phaeomoniella sp. 22	0	3	0	0	0	3	0	0	0	0	0	3	0	0	0	0	0	0	0	0	0	0	0	3	0	0	0	0	0	0	0	0	0	0	0	0	0	0	0	0	0	0
DENOVO4171	Fungi	Ascomycota	Eurotiomycetes	Phaeomoniellales	Phaeomoniellaceae	Phaeomoniella	Phaeomoniella sp. 23	0	3	0	0	0	3	0	0	0	0	0	3	0	0	0	0	0	0	0	0	0	0	0	3	0	0	0	0	0	0	0	0	0	0	0	0	0	0	0	0	0	0
DENOVO1678	Fungi	Ascomycota	Eurotiomycetes	Phaeomoniellales	Phaeomoniellaceae	Pseudophaeomoniella	Pseudophaeomoniella sp. 1	0	0	0	0	0	0	0	0	0	0	0	0	0	0	0	0	0	0	0	0	0	0	0	0	0	0	0	0	0	0	0	0	0	0	0	0	0	0	0	0	0	0
DENOVO1959	Fungi	Ascomycota	Eurotiomycetes	Phaeomoniellales	Phaeomoniellaceae	Pseudophaeomoniella	Pseudophaeomoniella sp. 2	0	0	0	0	0	0	0	0	0	0	0	0	0	0	0	0	0	0	0	0	0	0	0	0	0	0	0	0	0	0	0	0	0	0	0	0	0	0	0	0	0	0
DENOVO2137	Fungi	Ascomycota	Eurotiomycetes	Phaeomoniellales	Phaeomoniellaceae	Pseudophaeomoniella	Pseudophaeomoniella sp. 3	0	0	0	0	0	0	0	0	0	0	0	0	0	0	0	0	0	0	0	0	0	0	0	0	0	0	0	0	0	0	0	0	0	0	0	0	0	0	0	0	0	0
DENOVO2347	Fungi	Ascomycota	Eurotiomycetes	Phaeomoniellales	Phaeomoniellaceae	Pseudophaeomoniella	Pseudophaeomoniella sp. 4	0	0	0	0	0	0	0	0	0	0	0	0	0	0	0	0	0	0	0	0	0	0	0	0	0	0	0	0	0	0	0	0	0	0	0	0	0	0	0	0	0	0
DENOVO3293	Fungi	Ascomycota	Eurotiomycetes	Phaeomoniellales	Phaeomoniellaceae	Pseudophaeomoniella	Pseudophaeomoniella sp. 5	0	0	0	0	0	0	0	0	0	0	0	0	0	0	0	0	0	0	0	0	0	0	0	0	0	0	0	0	0	0	0	0	0	0	0	0	0	0	0	0	0	0
DENOVO3402	Fungi	Ascomycota	Eurotiomycetes	Phaeomoniellales	Phaeomoniellaceae	Pseudophaeomoniella	Pseudophaeomoniella sp. 6	0	0	0	0	0	0	0	0	0	0	0	0	0	0	0	0	0	0	0	0	0	0	0	0	0	0	0	0	0	0	0	0	0	0	0	0	0	0	0	0	0	0
DENOVO3502	Fungi	Ascomycota	Eurotiomycetes	Phaeomoniellales	Phaeomoniellaceae	Pseudophaeomoniella	Pseudophaeomoniella sp. 7	0	0	0	0	0	0	0	0	0	0	0	0	0	0	0	0	0	0	0	0	0	0	0	0	0	0	0	0	0	0	0	0	0	0	0	0	0	0	0	0	0	0
DENOVO2980	Fungi	Ascomycota	Eurotiomycetes	Phaeomoniellales	Phaeomoniellaceae	Pseudophaeomoniella	Pseudophaeomoniella_oleicola 1	0	0	0	0	0	0	0	0	0	0	0	0	0	0	0	0	0	0	0	0	0	0	0	0	0	0	0	0	0	0	0	0	0	0	0	0	0	0	0	0	0	0
DENOVO3177	Fungi	Ascomycota	Eurotiomycetes	Phaeomoniellales	Phaeomoniellaceae	Pseudophaeomoniella	Pseudophaeomoniella_oleicola 2	0	0	0	0	0	0	0	0	0	0	0	0	0	0	0	0	0	0	0	0	0	0	0	0	0	0	0	0	0	0	0	0	0	0	0	0	0	0	0	0	0	0
DENOVO3271	Fungi	Ascomycota	Eurotiomycetes	Phaeomoniellales	Phaeomoniellaceae	Pseudophaeomoniella	Pseudophaeomoniella_oleicola 3	0	0	0	0	0	0	0	0	0	0	0	0	0	0	0	0	0	0	0	0	0	0	0	0	0	0	0	0	0	0	0	0	0	0	0	0	0	0	0	0	0	0
DENOVO3295	Fungi	Ascomycota	Eurotiomycetes	Phaeomoniellales	Phaeomoniellaceae	Pseudophaeomoniella	Pseudophaeomoniella_oleicola 4	0	0	0	0	0	0	0	0	0	0	0	0	0	0	0	0	0	0	0	0	0	0	0	0	0	0	0	0	0	0	0	0	0	0	0	0	0	0	0	0	0	0
DENOVO1685	Fungi	Ascomycota	Lecanoromycetes	Ostropales	Stictidaceae	Schizoxylon	Schizoxylon sp. 1	0	0	0	0	0	0	0	0	8	0	8	8	0	0	0	0	0	0	0	0	0	0	0	8	0	0	0	0	0	0	0	0	0	0	0	0	0	0	0	0	0	0
DENOVO2244	Fungi	Ascomycota	Lecanoromycetes	Ostropales	Stictidaceae	Schizoxylon	Schizoxylon sp. 2	0	0	0	0	0	0	0	0	7	0	7	7	0	0	0	0	0	0	0	0	0	0	0	7	0	0	0	0	0	0	0	0	0	0	0	0	0	0	0	0	0	0
DENOVO3079	Fungi	Ascomycota	Lecanoromycetes	Ostropales	Stictidaceae	Schizoxylon	Schizoxylon sp. 3	0	0	0	0	0	0	0	0	1	0	1	1	0	0	0	0	0	0	0	0	0	0	0	1	0	0	0	0	0	0	0	0	0	0	0	0	0	0	0	0	0	0
DENOVO3160	Fungi	Ascomycota	Lecanoromycetes	Ostropales	Stictidaceae	Schizoxylon	Schizoxylon sp. 4	0	0	0	0	0	0	0	0	1	0	1	1	0	0	0	0	0	0	0	0	0	0	0	1	0	0	0	0	0	0	0	0	0	0	0	0	0	0	0	0	0	0
DENOVO3173	Fungi	Ascomycota	Lecanoromycetes	Ostropales	Stictidaceae	Schizoxylon	Schizoxylon sp. 5	0	0	0	0	0	0	0	0	5	0	5	5	0	0	0	0	0	0	0	0	0	0	0	5	0	0	0	0	0	0	0	0	0	0	0	0	0	0	0	0	0	0
DENOVO3513	Fungi	Ascomycota	Lecanoromycetes	Ostropales	Stictidaceae	Schizoxylon	Schizoxylon sp. 6	0	0	0	0	0	0	0	0	2	0	2	2	0	0	0	0	0	0	0	0	0	0	0	2	0	0	0	0	0	0	0	0	0	0	0	0	0	0	0	0	0	0
DENOVO380	Fungi	Ascomycota	Lecanoromycetes	Teloschistales	Teloschistaceae	Caloplaca	Caloplaca sp. 1	149	0	0	0	0	149	0	0	0	0	0	149	0	0	0	0	0	0	0	0	0	0	0	149	0	0	0	0	0	0	0	0	0	0	0	0	0	0	0	0	0	0
DENOVO421	Fungi	Ascomycota	Lecanoromycetes	Teloschistales	Teloschistaceae	Caloplaca	Caloplaca sp. 2	139	0	0	0	0	139	0	0	0	0	0	139	0	0	0	0	0	0	0	0	0	0	0	139	0	0	0	0	0	0	0	0	0	0	0	0	0	0	0	0	0	0
DENOVO874	Fungi	Ascomycota	Lecanoromycetes	Teloschistales	Teloschistaceae	Caloplaca	Caloplaca sp. 3	59	0	0	0	0	59	0	0	0	0	0	59	0	0	0	0	0	0	0	0	0	0	0	59	0	0	0	0	0	0	0	0	0	0	0	0	0	0	0	0	0	0
DENOVO897	Fungi	Ascomycota	Lecanoromycetes	Teloschistales	Teloschistaceae	Caloplaca	Caloplaca sp. 4	52	0	0	0	0	52	0	0	0	0	0	52	0	0	0	0	0	0	0	0	0	0	0	52	0	0	0	0	0	0	0	0	0	0	0	0	0	0	0	0	0	0
DENOVO916	Fungi	Ascomycota	Lecanoromycetes	Teloschistales	Teloschistaceae	Caloplaca	Caloplaca sp. 5	61	0	0	0	0	61	0	0	0	0	0	61	0	0	0	0	0	0	0	0	0	0	0	61	0	0	0	0	0	0	0	0	0	0	0	0	0	0	0	0	0	0
DENOVO1050	Fungi	Ascomycota	Lecanoromycetes	Teloschistales	Teloschistaceae	Caloplaca	Caloplaca sp. 6	36	0	0	0	0	36	0	0	0	0	0	36	0	0	0	0	0	0	0	0	0	0	0	36	0	0	0	0	0	0	0	0	0	0	0	0	0	0	0	0	0	0
DENOVO412	Fungi	Ascomycota	Saccharomycetes	Saccharomycetales	unknown Saccharomycetales 1	unknown Saccharomycetales 1	unknown Saccharomycetales 1	0	0	0	0	0	0	0	0	0	0	0	0	0	0	0	112	0	112	0	0	0	0	112	112	0	0	1	0	0	1	0	0	0	0	0	0	1	0	0	0	0	0
DENOVO2121	Fungi	Ascomycota	Saccharomycetes	Saccharomycetales	unknown Saccharomycetales 2	unknown Saccharomycetales 2	unknown Saccharomycetales 2	0	12	0	0	0	12	0	0	0	0	0	12	0	0	0	0	0	0	0	0	0	0	0	12	0	0	0	0	0	0	0	0	0	0	0	0	0	0	0	0	0	0
DENOVO2285	Fungi	Ascomycota	Saccharomycetes	Saccharomycetales	unknown Saccharomycetales 3	unknown Saccharomycetales 3	unknown Saccharomycetales 3	0	17	0	0	0	17	0	0	0	0	0	17	0	0	0	0	0	0	0	0	0	0	0	17	0	0	0	0	0	0	0	0	0	0	0	0	0	0	0	0	0	0
DENOVO3646	Fungi	Ascomycota	Saccharomycetes	Saccharomycetales	unknown Saccharomycetales 4	unknown Saccharomycetales 4	unknown Saccharomycetales 4	0	5	0	0	0	5	0	0	0	0	0	5	0	0	0	0	0	0	0	0	0	0	0	5	0	0	0	0	0	0	0	0	0	0	0	0	0	0	0	0	0	0
DENOVO3743	Fungi	Ascomycota	Saccharomycetes	Saccharomycetales	unknown Saccharomycetales 5	unknown Saccharomycetales 5	unknown Saccharomycetales 5	0	7	0	0	0	7	0	0	0	0	0	7	0	0	0	0	0	0	0	0	0	0	0	7	0	0	0	0	0	0	0	0	0	0	0	0	0	0	0	0	0	0
DENOVO179	Fungi	Ascomycota	Saccharomycetes	Saccharomycetales	unknown Saccharomycetales 6	unknown Saccharomycetales 6	unknown Saccharomycetales 6	0	2	0	26	0	28	0	19	0	27	46	74	0	69	0	0	0	69	0	0	0	0	69	143	117	58	0	0	1	176	0	0	72	0	1	73	249	0	0	0	0	0
DENOVO414	Fungi	Ascomycota	Saccharomycetes	Saccharomycetales	unknown Saccharomycetales 7	unknown Saccharomycetales 7	unknown Saccharomycetales 7	0	1	0	6	0	7	0	11	0	3	14	21	0	19	0	0	0	19	0	0	0	0	19	40	50	21	0	0	0	71	0	0	29	0	0	29	100	0	0	0	0	0
DENOVO436	Fungi	Ascomycota	Saccharomycetes	Saccharomycetales	unknown Saccharomycetales 8	unknown Saccharomycetales 8	unknown Saccharomycetales 8	0	2	0	9	0	11	0	8	0	7	15	26	0	15	0	0	0	15	0	0	0	0	15	41	41	15	0	0	0	56	0	0	24	0	0	24	80	0	0	0	0	0
DENOVO565	Fungi	Ascomycota	Saccharomycetes	Saccharomycetales	unknown Saccharomycetales 9	unknown Saccharomycetales 9	unknown Saccharomycetales 9	0	0	0	0	0	0	0	0	0	0	0	0	0	65	0	0	0	65	0	0	0	0	65	65	0	0	0	0	0	0	0	0	0	0	0	0	0	0	0	0	0	0
DENOVO788	Fungi	Ascomycota	Saccharomycetes	Saccharomycetales	unknown Saccharomycetales 10	unknown Saccharomycetales 10	unknown Saccharomycetales 10	0	0	0	0	0	0	0	0	0	53	53	53	0	0	0	0	0	0	0	0	0	0	0	53	0	0	0	0	0	0	0	0	0	0	0	0	0	0	0	0	0	0
DENOVO1125	Fungi	Ascomycota	Saccharomycetes	Saccharomycetales	unknown Saccharomycetales 11	unknown Saccharomycetales 11	unknown Saccharomycetales 11	0	0	0	0	0	0	0	0	0	0	0	0	0	0	0	0	0	0	0	0	0	0	0	0	0	0	0	0	76	76	0	0	0	0	0	0	76	0	0	0	0	0
DENOVO1294	Fungi	Ascomycota	Saccharomycetes	Saccharomycetales	unknown Saccharomycetales 12	unknown Saccharomycetales 12	unknown Saccharomycetales 12	0	0	0	0	0	0	0	0	0	0	0	0	0	18	0	0	0	18	0	0	0	0	18	18	0	0	0	0	0	0	0	0	0	0	0	0	0	0	0	0	0	0
DENOVO1422	Fungi	Ascomycota	Saccharomycetes	Saccharomycetales	unknown Saccharomycetales 13	unknown Saccharomycetales 13	unknown Saccharomycetales 13	0	0	0	0	0	0	0	0	0	0	0	0	0	22	0	0	0	22	0	0	0	0	22	22	0	0	0	0	0	0	0	0	0	0	0	0	0	0	0	0	0	0
DENOVO1487	Fungi	Ascomycota	Saccharomycetes	Saccharomycetales	unknown Saccharomycetales 14	unknown Saccharomycetales 14	unknown Saccharomycetales 14	0	0	0	0	0	0	0	0	0	0	0	0	0	0	0	0	0	0	0	0	0	0	0	0	0	0	0	21	0	21	0	0	0	0	0	0	21	0	0	0	0	0
DENOVO1489	Fungi	Ascomycota	Saccharomycetes	Saccharomycetales	unknown Saccharomycetales 15	unknown Saccharomycetales 15	unknown Saccharomycetales 15	0	0	0	0	0	0	0	0	0	0	0	0	0	0	0	0	0	0	0	0	0	0	0	0	0	0	0	20	0	20	0	0	0	0	0	0	20	0	0	0	0	0
DENOVO1936	Fungi	Ascomycota	Saccharomycetes	Saccharomycetales	unknown Saccharomycetales 16	unknown Saccharomycetales 16	unknown Saccharomycetales 16	0	0	0	0	0	0	0	0	0	0	0	0	0	0	0	0	0	0	0	0	0	0	0	0	0	0	0	1	0	1	0	0	0	0	0	0	1	0	0	0	0	0
DENOVO2120	Fungi	Ascomycota	Saccharomycetes	Saccharomycetales	unknown Saccharomycetales 17	unknown Saccharomycetales 17	unknown Saccharomycetales 17	0	0	0	0	0	0	0	0	0	13	13	13	0	0	0	0	0	0	0	0	0	0	0	13	0	0	0	0	0	0	0	0	0	0	0	0	0	0	0	0	0	0
DENOVO2327	Fungi	Ascomycota	Saccharomycetes	Saccharomycetales	unknown Saccharomycetales 18	unknown Saccharomycetales 18	unknown Saccharomycetales 18	0	0	0	0	0	0	0	0	0	0	0	0	0	0	0	0	0	0	0	0	0	0	0	0	0	0	0	9	0	9	0	0	0	0	0	0	9	0	0	0	0	0
DENOVO2455	Fungi	Ascomycota	Saccharomycetes	Saccharomycetales	unknown Saccharomycetales 19	unknown Saccharomycetales 19	unknown Saccharomycetales 19	0	0	0	0	0	0	0	0	0	0	0	0	0	0	0	0	0	0	0	0	0	0	0	0	0	0	0	9	0	9	0	0	0	0	0	0	9	0	0	0	0	0
DENOVO2496	Fungi	Ascomycota	Saccharomycetes	Saccharomycetales	unknown Saccharomycetales 20	unknown Saccharomycetales 20	unknown Saccharomycetales 20	0	0	0	0	0	0	0	0	0	6	6	6	0	0	0	0	0	0	0	0	0	0	0	6	0	0	0	0	0	0	0	0	0	0	0	0	0	0	0	0	0	0
DENOVO2885	Fungi	Ascomycota	Saccharomycetes	Saccharomycetales	unknown Saccharomycetales 21	unknown Saccharomycetales 21	unknown Saccharomycetales 21	0	0	0	0	0	0	0	0	0	0	0	0	0	0	0	0	0	0	0	0	0	0	0	0	0	0	0	9	0	9	0	0	0	0	0	0	9	0	0	0	0	0
DENOVO3226	Fungi	Ascomycota	Saccharomycetes	Saccharomycetales	unknown Saccharomycetales 22	unknown Saccharomycetales 22	unknown Saccharomycetales 22	0	0	0	0	0	0	0	0	0	0	0	0	0	0	0	0	0	0	0	0	0	0	0	0	0	0	0	3	0	3	0	0	0	0	0	0	3	0	0	0	0	0
DENOVO3354	Fungi	Ascomycota	Saccharomycetes	Saccharomycetales	unknown Saccharomycetales 23	unknown Saccharomycetales 23	unknown Saccharomycetales 23	0	0	0	0	0	0	0	0	0	0	0	0	0	0	0	0	0	0	0	0	0	0	0	0	0	0	0	1	0	1	0	0	0	0	0	0	1	0	0	0	0	0
DENOVO57	Fungi	Ascomycota	Saccharomycetes	Saccharomycetales	Debaryomycetaceae	Debaryomyces	Debaryomyces sp. 1	536	0	0	0	158	694	131	34	0	0	165	859	56	0	0	0	0	56	0	0	0	0	56	915	0	22	0	0	0	22	0	1	46	0	0	47	69	21	0	0	0	21
DENOVO63	Fungi	Ascomycota	Saccharomycetes	Saccharomycetales	Debaryomycetaceae	Debaryomyces	Debaryomyces sp. 2	447	0	0	0	124	571	110	36	0	0	146	717	43	0	0	0	0	43	0	0	1	1	44	761	0	12	0	0	0	12	0	0	28	0	0	28	40	8	1	0	1	10
DENOVO176	Fungi	Ascomycota	Saccharomycetes	Saccharomycetales	Debaryomycetaceae	Debaryomyces	Debaryomyces sp. 3	164	0	0	0	43	207	46	12	0	0	58	265	15	0	0	0	0	15	0	0	0	0	15	280	0	9	0	0	0	9	0	0	14	0	0	14	23	5	0	0	0	5
DENOVO191	Fungi	Ascomycota	Saccharomycetes	Saccharomycetales	Debaryomycetaceae	Debaryomyces	Debaryomyces sp. 4	153	0	0	0	34	187	33	8	0	0	41	228	15	0	0	0	0	15	0	0	0	0	15	243	0	8	0	0	0	8	0	0	8	0	0	8	16	7	0	0	0	7
DENOVO208	Fungi	Ascomycota	Saccharomycetes	Saccharomycetales	Debaryomycetaceae	Debaryomyces	Debaryomyces sp. 5	139	0	0	0	31	170	36	11	0	0	47	217	21	0	0	0	0	21	0	0	0	0	21	238	0	11	0	0	0	11	0	0	14	0	0	14	25	6	0	0	0	6
DENOVO217	Fungi	Ascomycota	Saccharomycetes	Saccharomycetales	Debaryomycetaceae	Debaryomyces	Debaryomyces sp. 6	106	0	0	0	36	142	29	12	0	0	41	183	9	0	0	0	0	9	0	0	0	0	9	192	0	5	0	0	0	5	0	1	13	0	0	14	19	6	0	0	0	6
DENOVO486	Fungi	Ascomycota	Saccharomycetes	Saccharomycetales	Debaryomycetaceae	Debaryomyces	Debaryomyces sp. 7	1	0	0	0	0	1	0	0	0	0	0	1	1	0	0	0	0	1	0	0	0	0	1	2	0	0	0	0	0	0	0	0	94	0	0	94	94	0	0	0	0	0
DENOVO556	Fungi	Ascomycota	Saccharomycetes	Saccharomycetales	Debaryomycetaceae	Debaryomyces	Debaryomyces sp. 8	0	0	0	0	0	0	0	0	0	0	0	0	0	0	0	0	0	0	0	0	0	0	0	0	0	0	0	0	0	0	0	0	88	0	0	88	88	0	0	0	0	0
DENOVO1481	Fungi	Ascomycota	Saccharomycetes	Saccharomycetales	Debaryomycetaceae	Debaryomyces	Debaryomyces sp. 9	0	0	0	0	1	1	0	0	0	0	0	1	0	0	0	0	0	0	0	0	0	0	0	1	0	0	0	0	0	0	0	0	32	0	0	32	32	0	0	0	0	0
DENOVO1548	Fungi	Ascomycota	Saccharomycetes	Saccharomycetales	Debaryomycetaceae	Debaryomyces	Debaryomyces sp. 10	0	0	0	0	0	0	0	0	0	0	0	0	0	0	0	0	0	0	0	0	0	0	0	0	0	0	0	0	0	0	0	0	14	0	0	14	14	0	0	0	0	0
DENOVO1591	Fungi	Ascomycota	Saccharomycetes	Saccharomycetales	Debaryomycetaceae	Debaryomyces	Debaryomyces sp. 11	0	0	0	0	0	0	0	0	0	0	0	0	0	0	0	0	0	0	0	0	0	0	0	0	0	0	0	0	0	0	0	0	11	0	0	11	11	0	0	0	0	0
DENOVO1613	Fungi	Ascomycota	Saccharomycetes	Saccharomycetales	Debaryomycetaceae	Debaryomyces	Debaryomyces sp. 12	0	0	0	0	0	0	0	0	0	0	0	0	0	0	0	0	0	0	0	0	0	0	0	0	0	0	0	0	0	0	0	0	14	0	0	14	14	0	0	0	0	0
DENOVO1094	Fungi	Ascomycota	Saccharomycetes	Saccharomycetales	Debaryomycetaceae	Priceomyces	Priceomyces sp. 1	0	0	0	0	0	0	0	0	0	0	0	0	0	0	0	0	0	0	0	0	0	0	0	0	0	0	0	0	0	0	0	0	0	0	0	0	0	0	0	0	0	0
DENOVO1283	Fungi	Ascomycota	Saccharomycetes	Saccharomycetales	Debaryomycetaceae	Priceomyces	Priceomyces sp. 2	0	0	0	0	0	0	0	0	0	0	0	0	0	0	0	0	0	0	0	0	0	0	0	0	0	0	0	0	0	0	0	0	0	0	0	0	0	0	0	0	0	0
DENOVO2246	Fungi	Ascomycota	Saccharomycetes	Saccharomycetales	Debaryomycetaceae	Priceomyces	Priceomyces sp. 3	0	0	0	0	0	0	0	0	0	0	0	0	0	0	0	0	0	0	0	0	0	0	0	0	0	0	0	0	0	0	0	0	0	0	0	0	0	0	0	0	0	0
DENOVO2452	Fungi	Ascomycota	Saccharomycetes	Saccharomycetales	Debaryomycetaceae	Priceomyces	Priceomyces sp. 4	0	0	0	0	0	0	0	0	0	0	0	0	0	0	0	0	0	0	0	0	0	0	0	0	0	0	0	0	0	0	0	0	0	0	0	0	0	0	0	0	0	0
DENOVO2583	Fungi	Ascomycota	Saccharomycetes	Saccharomycetales	Debaryomycetaceae	Priceomyces	Priceomyces sp. 5	0	0	0	0	0	0	0	0	0	0	0	0	0	0	0	0	0	0	0	0	0	0	0	0	0	0	0	0	0	0	0	0	0	0	0	0	0	0	0	0	0	0
DENOVO2650	Fungi	Ascomycota	Saccharomycetes	Saccharomycetales	Debaryomycetaceae	Priceomyces	Priceomyces sp. 6	0	0	0	0	0	0	0	0	0	0	0	0	0	0	0	0	0	0	0	0	0	0	0	0	0	0	0	0	0	0	0	0	0	0	0	0	0	0	0	0	0	0
DENOVO454	Fungi	Ascomycota	Saccharomycetes	Saccharomycetales	Phaffomycetaceae	Cyberlindnera	Cyberlindnera_fabianii 1	0	0	0	0	0	0	0	17	0	0	17	17	0	0	0	0	0	0	0	0	0	0	0	17	0	6	0	1	0	7	0	0	0	0	0	0	7	0	0	0	0	0
DENOVO476	Fungi	Ascomycota	Saccharomycetes	Saccharomycetales	Phaffomycetaceae	Cyberlindnera	Cyberlindnera_fabianii 2	0	0	0	0	0	0	0	23	0	0	23	23	0	0	0	0	0	0	0	0	0	0	0	23	0	8	0	0	0	8	0	0	0	0	0	0	8	0	0	0	0	0
DENOVO1070	Fungi	Ascomycota	Saccharomycetes	Saccharomycetales	Phaffomycetaceae	Cyberlindnera	Cyberlindnera_fabianii 3	0	0	0	0	0	0	0	1	0	0	1	1	0	0	0	0	0	0	0	0	0	0	0	1	0	0	0	0	0	0	0	0	0	0	0	0	0	0	0	0	0	0
DENOVO1139	Fungi	Ascomycota	Saccharomycetes	Saccharomycetales	Phaffomycetaceae	Cyberlindnera	Cyberlindnera_fabianii 4	0	0	0	0	0	0	0	4	0	0	4	4	0	0	0	0	0	0	0	0	0	0	0	4	0	5	0	0	0	5	0	0	0	0	0	0	5	0	0	0	0	0
DENOVO1178	Fungi	Ascomycota	Saccharomycetes	Saccharomycetales	Phaffomycetaceae	Cyberlindnera	Cyberlindnera_fabianii 5	0	0	0	0	0	0	0	3	0	0	3	3	0	0	0	0	0	0	0	0	0	0	0	3	0	5	0	0	0	5	0	0	0	0	0	0	5	0	0	0	0	0
DENOVO1363	Fungi	Ascomycota	Saccharomycetes	Saccharomycetales	Phaffomycetaceae	Cyberlindnera	Cyberlindnera_fabianii 6	0	0	0	0	0	0	0	4	0	0	4	4	0	0	0	0	0	0	0	0	0	0	0	4	0	4	0	0	0	4	0	0	0	0	0	0	4	0	0	0	0	0
DENOVO1560	Fungi	Ascomycota	Saccharomycetes	Saccharomycetales	Phaffomycetaceae	Cyberlindnera	Cyberlindnera_fabianii 7	0	0	0	0	0	0	0	8	0	0	8	8	0	0	0	0	0	0	0	0	0	0	0	8	0	5	0	0	0	5	0	0	0	0	0	0	5	0	0	0	0	0
DENOVO1722	Fungi	Ascomycota	Saccharomycetes	Saccharomycetales	Phaffomycetaceae	Cyberlindnera	Cyberlindnera_fabianii 8	0	0	0	0	0	0	0	28	0	0	28	28	0	0	0	0	0	0	0	0	0	0	0	28	0	0	0	0	0	0	0	0	0	0	0	0	0	0	0	0	0	0
DENOVO3523	Fungi	Ascomycota	Saccharomycetes	Saccharomycetales	Phaffomycetaceae	Cyberlindnera	Cyberlindnera_fabianii 9	0	0	0	0	0	0	0	6	0	0	6	6	0	0	0	0	0	0	0	0	0	0	0	6	0	0	0	0	0	0	0	0	0	0	0	0	0	0	0	0	0	0
DENOVO3753	Fungi	Ascomycota	Saccharomycetes	Saccharomycetales	Phaffomycetaceae	Cyberlindnera	Cyberlindnera_fabianii 10	0	0	0	0	0	0	0	23	0	0	23	23	0	0	0	0	0	0	0	0	0	0	0	23	0	0	0	0	0	0	0	0	0	0	0	0	0	0	0	0	0	0
DENOVO738	Fungi	Ascomycota	Saccharomycetes	Saccharomycetales	Phaffomycetaceae	Wickerhamomyces	Wickerhamomyces_anomalus 1	0	0	0	0	0	0	0	0	0	67	67	67	0	0	0	0	0	0	0	0	0	0	0	67	0	0	0	0	0	0	0	0	0	0	0	0	0	0	0	0	0	0
DENOVO973	Fungi	Ascomycota	Saccharomycetes	Saccharomycetales	Phaffomycetaceae	Wickerhamomyces	Wickerhamomyces_anomalus 2	0	0	0	0	0	0	0	0	0	51	51	51	0	0	0	0	0	0	0	0	0	0	0	51	0	0	0	0	0	0	0	0	0	0	0	0	0	0	0	0	0	0
DENOVO1297	Fungi	Ascomycota	Saccharomycetes	Saccharomycetales	Phaffomycetaceae	Wickerhamomyces	Wickerhamomyces_anomalus 3	0	0	0	0	0	0	0	0	0	28	28	28	0	0	0	0	0	0	0	0	0	0	0	28	0	0	0	0	0	0	0	0	0	0	0	0	0	0	0	0	0	0
DENOVO1638	Fungi	Ascomycota	Saccharomycetes	Saccharomycetales	Phaffomycetaceae	Wickerhamomyces	Wickerhamomyces_anomalus 4	0	0	0	0	0	0	0	0	0	15	15	15	0	0	0	0	0	0	0	0	0	0	0	15	0	0	0	0	0	0	0	0	0	0	0	0	0	0	0	0	0	0
DENOVO2004	Fungi	Ascomycota	Saccharomycetes	Saccharomycetales	Phaffomycetaceae	Wickerhamomyces	Wickerhamomyces_anomalus 5	0	0	0	0	0	0	0	0	0	12	12	12	0	0	0	0	0	0	0	0	0	0	0	12	0	0	0	0	0	0	0	0	0	0	0	0	0	0	0	0	0	0
DENOVO2156	Fungi	Ascomycota	Saccharomycetes	Saccharomycetales	Phaffomycetaceae	Wickerhamomyces	Wickerhamomyces_anomalus 6	0	0	0	0	0	0	0	0	0	3	3	3	0	0	0	0	0	0	0	0	0	0	0	3	0	0	0	0	0	0	0	0	0	0	0	0	0	0	0	0	0	0
DENOVO211	Fungi	Ascomycota	Saccharomycetes	Saccharomycetales	Saccharomycetaceae	Issatchenkia	Issatchenkia_orientalis 1	0	8	0	19	0	27	0	13	0	31	44	71	0	52	0	0	0	52	0	0	0	0	52	123	101	39	0	0	1	141	0	0	58	0	0	58	199	0	0	0	0	0
DENOVO432	Fungi	Ascomycota	Saccharomycetes	Saccharomycetales	Saccharomycetaceae	Issatchenkia	Issatchenkia_orientalis 2	0	0	0	0	0	0	0	0	0	0	0	0	0	0	0	104	0	104	0	0	0	0	104	104	0	0	0	0	0	0	0	0	0	0	0	0	0	0	0	0	0	0
DENOVO464	Fungi	Ascomycota	Saccharomycetes	Saccharomycetales	Saccharomycetaceae	Issatchenkia	Issatchenkia_orientalis 3	0	0	0	6	0	6	0	5	0	10	15	21	0	23	0	0	0	23	0	0	0	0	23	44	36	19	0	0	0	55	0	0	17	0	0	17	72	0	0	0	0	0
DENOVO473	Fungi	Ascomycota	Saccharomycetes	Saccharomycetales	Saccharomycetaceae	Issatchenkia	Issatchenkia_orientalis 4	0	6	0	6	0	12	0	3	0	9	12	24	0	11	0	0	0	11	0	0	0	0	11	35	26	19	0	0	0	45	0	0	16	0	0	16	61	0	0	0	0	0
DENOVO703	Fungi	Ascomycota	Saccharomycetes	Saccharomycetales	Saccharomycetaceae	Issatchenkia	Issatchenkia_orientalis 5	0	0	0	0	0	0	0	0	0	0	0	0	0	45	0	0	0	45	0	0	0	0	45	45	0	0	0	0	0	0	0	0	0	0	0	0	0	0	0	0	0	0
DENOVO849	Fungi	Ascomycota	Saccharomycetes	Saccharomycetales	Saccharomycetaceae	Issatchenkia	Issatchenkia_orientalis 6	0	0	0	0	0	0	0	0	0	52	52	52	0	0	0	0	0	0	0	0	0	0	0	52	0	1	0	0	0	1	0	0	0	0	0	0	1	0	0	0	0	0
DENOVO1207	Fungi	Ascomycota	Saccharomycetes	Saccharomycetales	Saccharomycetaceae	Issatchenkia	Issatchenkia_orientalis 7	0	0	0	0	0	0	0	0	0	1	1	1	0	1	0	0	0	1	0	0	0	0	1	2	2	3	0	0	60	65	0	0	0	0	0	0	65	0	0	0	0	0
DENOVO1450	Fungi	Ascomycota	Saccharomycetes	Saccharomycetales	Saccharomycetaceae	Issatchenkia	Issatchenkia_orientalis 8	0	0	0	0	0	0	0	0	0	0	0	0	0	15	0	0	0	15	0	0	0	0	15	15	0	0	0	0	0	0	0	0	0	0	0	0	0	0	0	0	0	0
DENOVO1608	Fungi	Ascomycota	Saccharomycetes	Saccharomycetales	Saccharomycetaceae	Issatchenkia	Issatchenkia_orientalis 9	0	0	0	0	0	0	0	0	0	0	0	0	0	12	0	0	0	12	0	0	0	0	12	12	0	0	0	0	0	0	0	0	0	0	0	0	0	0	0	0	0	0
DENOVO2497	Fungi	Ascomycota	Saccharomycetes	Saccharomycetales	Saccharomycetaceae	Issatchenkia	Issatchenkia_orientalis 10	0	0	0	0	0	0	0	0	0	7	7	7	0	0	0	0	0	0	0	0	0	0	0	7	0	0	0	0	0	0	0	0	0	0	0	0	0	0	0	0	0	0
DENOVO259	Fungi	Ascomycota	Saccharomycetes	Saccharomycetales	Saccharomycetaceae	Kazachstania	Kazachstania sp. 1	0	0	0	0	0	0	0	0	0	0	0	0	0	0	0	169	0	169	0	0	0	0	169	169	0	0	0	0	0	0	0	0	0	0	0	0	0	0	0	0	0	0
DENOVO363	Fungi	Ascomycota	Saccharomycetes	Saccharomycetales	Saccharomycetaceae	Kazachstania	Kazachstania sp. 2	0	0	0	0	0	0	0	0	0	0	0	0	0	0	0	0	0	0	0	0	0	0	0	0	0	0	0	144	0	144	0	0	0	0	0	0	144	0	0	0	0	0
DENOVO403	Fungi	Ascomycota	Saccharomycetes	Saccharomycetales	Saccharomycetaceae	Kazachstania	Kazachstania sp. 3	0	0	0	0	0	0	0	0	0	0	0	0	0	0	0	0	0	0	0	0	0	0	0	0	0	0	0	0	62	62	43	0	0	0	0	43	105	0	0	0	0	0
DENOVO589	Fungi	Ascomycota	Saccharomycetes	Saccharomycetales	Saccharomycetaceae	Kazachstania	Kazachstania sp. 4	0	0	0	0	0	0	0	0	0	0	0	0	0	0	0	44	0	44	0	0	0	0	44	44	0	0	0	0	0	0	0	0	0	0	0	0	0	0	0	0	0	0
DENOVO618	Fungi	Ascomycota	Saccharomycetes	Saccharomycetales	Saccharomycetaceae	Kazachstania	Kazachstania sp. 5	0	0	0	0	0	0	0	0	0	0	0	0	0	0	0	51	0	51	0	0	0	0	51	51	0	0	0	0	0	0	0	0	0	0	0	0	0	0	0	0	0	0
DENOVO775	Fungi	Ascomycota	Saccharomycetes	Saccharomycetales	Saccharomycetaceae	Kazachstania	Kazachstania sp. 6	0	0	0	0	0	0	0	0	0	0	0	0	0	0	0	0	0	0	0	0	0	0	0	0	0	0	0	66	0	66	0	0	0	0	0	0	66	0	0	0	0	0
DENOVO794	Fungi	Ascomycota	Saccharomycetes	Saccharomycetales	Saccharomycetaceae	Kazachstania	Kazachstania sp. 7	0	0	0	0	0	0	0	0	0	0	0	0	0	0	0	0	0	0	0	0	0	0	0	0	0	0	0	47	0	47	0	0	0	0	0	0	47	0	0	0	0	0
DENOVO921	Fungi	Ascomycota	Saccharomycetes	Saccharomycetales	Saccharomycetaceae	Kazachstania	Kazachstania sp. 8	0	0	0	0	0	0	0	0	0	0	0	0	0	0	0	0	0	0	0	0	0	0	0	0	0	0	0	0	25	25	17	0	0	0	0	17	42	0	0	0	0	0
DENOVO1023	Fungi	Ascomycota	Saccharomycetes	Saccharomycetales	Saccharomycetaceae	Kazachstania	Kazachstania sp. 9	0	0	0	0	0	0	0	0	0	0	0	0	0	0	0	0	0	0	0	0	0	0	0	0	0	0	0	0	15	15	19	0	0	0	0	19	34	0	0	0	0	0
DENOVO1103	Fungi	Ascomycota	Saccharomycetes	Saccharomycetales	Saccharomycetaceae	Kazachstania	Kazachstania sp. 10	0	0	0	0	0	0	0	0	0	0	0	0	0	0	0	38	0	38	0	0	0	0	38	38	0	0	0	0	0	0	0	0	0	0	0	0	0	0	0	0	0	0
DENOVO1528	Fungi	Ascomycota	Saccharomycetes	Saccharomycetales	Saccharomycetaceae	Kazachstania	Kazachstania sp. 11	0	0	0	0	0	0	0	0	0	0	0	0	0	0	0	0	0	0	0	0	0	0	0	0	0	0	0	27	0	27	0	0	0	0	0	0	27	0	0	0	0	0
DENOVO1615	Fungi	Ascomycota	Saccharomycetes	Saccharomycetales	Saccharomycetaceae	Kazachstania	Kazachstania sp. 12	0	0	0	0	0	0	0	25	0	0	25	25	0	0	0	0	0	0	0	0	0	0	0	25	0	0	0	0	0	0	0	0	0	0	0	0	0	0	0	0	0	0
DENOVO2768	Fungi	Ascomycota	Saccharomycetes	Saccharomycetales	Saccharomycetaceae	Kazachstania	Kazachstania sp. 13	0	0	0	0	0	0	0	9	0	0	9	9	0	0	0	0	0	0	0	0	0	0	0	9	0	0	0	0	0	0	0	0	0	0	0	0	0	0	0	0	0	0
DENOVO3310	Fungi	Ascomycota	Saccharomycetes	Saccharomycetales	Saccharomycetaceae	Kazachstania	Kazachstania sp. 14	0	0	0	0	0	0	0	9	0	0	9	9	0	0	0	0	0	0	0	0	0	0	0	9	0	0	0	0	0	0	0	0	0	0	0	0	0	0	0	0	0	0
DENOVO12	Fungi	Ascomycota	Saccharomycetes	Saccharomycetales	Saccharomycetaceae	Kazachstania	Kazachstania sp. 15	0	447	67	359	209	1082	109	367	0	174	650	1732	0	121	0	135	0	256	0	0	0	0	256	1988	192	106	0	52	280	630	51	0	151	623	2	827	1457	35	391	81	424	931
DENOVO58	Fungi	Ascomycota	Saccharomycetes	Saccharomycetales	Saccharomycetaceae	Kazachstania	Kazachstania sp. 16	0	151	23	109	73	356	35	140	0	58	233	589	0	38	0	41	0	79	0	0	0	0	79	668	67	36	0	18	88	209	14	0	35	181	1	231	440	13	128	21	133	295
DENOVO64	Fungi	Ascomycota	Saccharomycetes	Saccharomycetales	Saccharomycetaceae	Kazachstania	Kazachstania sp. 17	0	121	15	107	65	308	31	102	0	31	164	472	0	41	0	35	0	76	0	0	0	0	76	548	55	32	0	15	78	180	8	1	47	161	3	220	400	19	122	19	140	300
DENOVO74	Fungi	Ascomycota	Saccharomycetes	Saccharomycetales	Saccharomycetaceae	Kazachstania	Kazachstania sp. 18	0	28	277	74	175	554	3	22	0	9	34	588	0	16	0	26	0	42	0	0	0	0	42	630	37	3	0	4	30	74	6	0	14	27	24	71	145	0	19	2	29	50
DENOVO294	Fungi	Ascomycota	Saccharomycetes	Saccharomycetales	Saccharomycetaceae	Kazachstania	Kazachstania sp. 19	0	12	49	7	47	115	1	5	0	1	7	122	0	2	0	12	0	14	0	0	0	0	14	136	5	0	0	0	2	7	0	0	3	5	6	14	21	1	1	0	6	8
DENOVO322	Fungi	Ascomycota	Saccharomycetes	Saccharomycetales	Saccharomycetaceae	Kazachstania	Kazachstania sp. 20	0	2	49	6	44	101	2	1	0	0	3	104	0	3	0	11	0	14	0	0	0	0	14	118	2	0	0	1	4	7	2	0	2	7	8	19	26	0	3	0	8	11
DENOVO651	Fungi	Ascomycota	Saccharomycetes	Saccharomycetales	Saccharomycetaceae	Kazachstania	Kazachstania sp. 21	0	1	0	0	0	1	0	3	0	0	3	4	0	0	0	0	0	0	0	0	0	0	0	4	1	1	0	0	0	2	0	0	0	0	1	1	3	0	1	0	0	1
DENOVO730	Fungi	Ascomycota	Saccharomycetes	Saccharomycetales	Saccharomycetaceae	Kazachstania	Kazachstania sp. 22	0	0	1	0	0	1	0	0	0	0	0	1	0	0	0	0	0	0	0	0	0	0	0	1	0	1	0	0	0	1	0	0	0	0	0	0	1	0	0	0	0	0
DENOVO1542	Fungi	Ascomycota	Saccharomycetes	Saccharomycetales	Saccharomycetaceae	Kazachstania	Kazachstania sp. 23	0	0	0	0	0	0	0	1	0	0	1	1	0	0	0	0	0	0	0	0	0	0	0	1	0	0	0	0	0	0	0	0	0	0	0	0	0	0	0	0	0	0
DENOVO1568	Fungi	Ascomycota	Saccharomycetes	Saccharomycetales	Saccharomycetaceae	Kazachstania	Kazachstania sp. 24	0	1	0	0	0	1	0	0	0	0	0	1	0	0	0	0	0	0	0	0	0	0	0	1	1	0	0	0	0	1	0	0	0	0	0	0	1	0	0	0	1	1
DENOVO1572	Fungi	Ascomycota	Saccharomycetes	Saccharomycetales	Saccharomycetaceae	Kazachstania	Kazachstania sp. 25	0	0	1	0	0	1	0	0	0	0	0	1	0	0	0	0	0	0	0	0	0	0	0	1	0	0	0	0	0	0	0	0	0	0	0	0	0	0	0	0	0	0
DENOVO1590	Fungi	Ascomycota	Saccharomycetes	Saccharomycetales	Saccharomycetaceae	Kazachstania	Kazachstania sp. 26	0	0	0	0	0	0	0	0	0	0	0	0	0	0	0	0	0	0	0	0	0	0	0	0	0	0	0	0	0	0	0	0	0	0	0	0	0	0	0	0	0	0
DENOVO2317	Fungi	Ascomycota	Saccharomycetes	Saccharomycetales	Saccharomycetaceae	Kazachstania	Kazachstania sp. 27	0	6	0	5	3	14	0	3	0	1	4	18	0	1	0	0	0	1	0	0	0	0	1	19	0	3	0	0	3	6	1	0	2	1	0	4	10	1	2	1	3	7
DENOVO3439	Fungi	Ascomycota	Saccharomycetes	Saccharomycetales	Saccharomycetaceae	Kazachstania	Kazachstania sp. 28	0	4	0	0	0	4	0	1	0	0	1	5	0	0	0	0	0	0	0	0	0	0	0	5	0	0	0	0	1	1	0	0	0	1	0	1	2	0	0	0	0	0
DENOVO3592	Fungi	Ascomycota	Saccharomycetes	Saccharomycetales	Saccharomycetaceae	Kazachstania	Kazachstania sp. 29	0	4	2	3	0	9	0	1	0	2	3	12	0	2	0	0	0	2	0	0	0	0	2	14	1	3	0	1	1	6	61	0	0	2	0	63	69	0	0	1	0	1
DENOVO4028	Fungi	Ascomycota	Saccharomycetes	Saccharomycetales	Saccharomycetaceae	Kazachstania	Kazachstania sp. 30	0	5	0	1	0	6	0	1	0	0	1	7	0	0	0	0	0	0	0	0	0	0	0	7	0	0	0	0	2	2	0	0	0	0	0	0	2	0	0	0	0	0
DENOVO2813	Fungi	Ascomycota	Saccharomycetes	Saccharomycetales	Saccharomycetaceae	Kazachstania	Kazachstania_humilis 1	0	19	0	0	0	19	0	0	0	0	0	19	0	0	0	0	0	0	0	0	0	0	0	19	0	0	0	0	0	0	0	0	0	0	0	0	0	0	0	0	0	0
DENOVO3237	Fungi	Ascomycota	Saccharomycetes	Saccharomycetales	Saccharomycetaceae	Kazachstania	Kazachstania_humilis 2	0	11	0	0	0	11	0	0	0	0	0	11	0	0	0	0	0	0	0	0	0	0	0	11	0	0	0	0	0	0	0	0	0	0	0	0	0	0	0	0	0	0
DENOVO36	Fungi	Ascomycota	Saccharomycetes	Saccharomycetales	Saccharomycetaceae	Kluyveromyces	Kluyveromyces sp. 1	0	39	0	0	0	39	0	68	0	1	69	108	1	0	0	31	1056	1088	0	0	0	0	1088	1196	27	30	98	471	283	909	0	20	118	0	168	306	1215	17	309	0	0	326
DENOVO94	Fungi	Ascomycota	Saccharomycetes	Saccharomycetales	Saccharomycetaceae	Kluyveromyces	Kluyveromyces sp. 2	0	17	0	0	0	17	0	20	0	0	20	37	0	0	0	14	330	344	0	0	0	0	344	381	13	10	36	138	92	289	0	0	33	0	66	99	388	8	103	0	0	111
DENOVO106	Fungi	Ascomycota	Saccharomycetes	Saccharomycetales	Saccharomycetaceae	Kluyveromyces	Kluyveromyces sp. 3	0	9	0	0	0	9	0	18	0	0	18	27	0	0	0	8	289	297	0	0	0	0	297	324	4	8	36	98	77	223	0	0	29	0	55	84	307	7	73	0	0	80
DENOVO238	Fungi	Ascomycota	Saccharomycetes	Saccharomycetales	Saccharomycetaceae	Kluyveromyces	Kluyveromyces sp. 4	0	0	0	0	0	0	0	0	0	0	0	0	0	0	0	0	0	0	0	0	0	0	0	0	0	0	0	0	0	0	0	0	0	0	2	2	2	0	0	22	0	22
DENOVO477	Fungi	Ascomycota	Saccharomycetes	Saccharomycetales	Saccharomycetaceae	Kluyveromyces	Kluyveromyces sp. 5	0	0	0	0	0	0	0	0	0	0	0	0	0	0	0	0	0	0	0	0	0	0	0	0	0	0	0	0	0	0	0	745	0	0	0	745	745	0	0	0	0	0
DENOVO610	Fungi	Ascomycota	Saccharomycetes	Saccharomycetales	Saccharomycetaceae	Kluyveromyces	Kluyveromyces sp. 6	0	0	0	0	0	0	0	0	0	0	0	0	0	0	0	0	0	0	0	0	0	0	0	0	0	0	0	0	0	0	0	148	0	0	0	148	148	0	0	0	0	0
DENOVO650	Fungi	Ascomycota	Saccharomycetes	Saccharomycetales	Saccharomycetaceae	Kluyveromyces	Kluyveromyces sp. 7	0	0	0	0	0	0	0	0	0	0	0	0	0	0	0	0	0	0	0	0	0	0	0	0	0	0	0	0	0	0	0	0	0	0	1	1	1	0	0	2	0	2
DENOVO718	Fungi	Ascomycota	Saccharomycetes	Saccharomycetales	Saccharomycetaceae	Kluyveromyces	Kluyveromyces sp. 8	0	0	0	0	0	0	0	0	0	0	0	0	0	0	0	0	0	0	0	0	0	0	0	0	0	0	0	0	0	0	0	0	0	0	1	1	1	0	0	5	0	5
DENOVO2357	Fungi	Ascomycota	Saccharomycetes	Saccharomycetales	Saccharomycetaceae	Kluyveromyces	Kluyveromyces sp. 9	0	0	0	0	0	0	0	0	0	0	0	0	0	0	0	0	0	0	0	0	0	0	0	0	0	0	0	0	0	0	0	0	0	0	0	0	0	0	0	0	0	0
DENOVO3437	Fungi	Ascomycota	Saccharomycetes	Saccharomycetales	Saccharomycetaceae	Kluyveromyces	Kluyveromyces sp. 10	0	0	0	0	0	0	0	0	0	0	0	0	0	0	0	0	3	3	0	0	0	0	3	3	0	2	2	7	12	23	0	2	2	0	1	5	28	3	1	0	0	4
DENOVO3789	Fungi	Ascomycota	Saccharomycetes	Saccharomycetales	Saccharomycetaceae	Kluyveromyces	Kluyveromyces sp. 11	0	0	0	0	0	0	0	0	0	0	0	0	0	0	0	0	0	0	0	0	0	0	0	0	0	0	0	0	0	0	0	0	0	0	0	0	0	0	0	0	0	0
DENOVO3872	Fungi	Ascomycota	Saccharomycetes	Saccharomycetales	Saccharomycetaceae	Kluyveromyces	Kluyveromyces sp. 12	0	0	0	0	0	0	0	0	0	0	0	0	0	0	0	0	0	0	0	0	0	0	0	0	0	0	0	0	0	0	0	0	0	0	0	0	0	0	0	0	0	0
DENOVO32	Fungi	Ascomycota	Saccharomycetes	Saccharomycetales	Saccharomycetaceae	Saccharomyces	Saccharomyces_cerevisiae 1	73	185	0	227	18	503	0	0	0	0	0	503	287	341	0	0	14	642	0	0	4	4	646	1149	6	0	0	284	229	519	69	0	193	0	28	290	809	120	0	0	530	650
DENOVO82	Fungi	Ascomycota	Saccharomycetes	Saccharomycetales	Saccharomycetaceae	Saccharomyces	Saccharomyces_cerevisiae 2	17	55	0	82	4	158	0	0	0	0	0	158	103	117	0	0	4	224	0	0	2	2	226	384	1	0	0	88	91	180	21	0	57	0	13	91	271	37	0	1	157	195
DENOVO90	Fungi	Ascomycota	Saccharomycetes	Saccharomycetales	Saccharomycetaceae	Saccharomyces	Saccharomyces_cerevisiae 3	31	53	0	55	2	141	0	0	0	0	0	141	90	114	0	0	5	209	0	0	0	0	209	350	5	0	0	94	70	169	17	0	49	0	12	78	247	39	0	0	144	183
DENOVO230	Fungi	Ascomycota	Saccharomycetes	Saccharomycetales	Saccharomycetaceae	Saccharomyces	Saccharomyces_cerevisiae 4	0	0	0	0	0	0	0	0	0	0	0	0	0	0	0	0	0	0	0	0	0	0	0	0	0	0	0	0	0	0	0	0	0	0	0	0	0	0	0	0	441	441
DENOVO484	Fungi	Ascomycota	Saccharomycetes	Saccharomycetales	Saccharomycetaceae	Saccharomyces	Saccharomyces_cerevisiae 5	0	0	0	0	0	0	0	0	0	0	0	0	0	0	0	0	0	0	0	0	0	0	0	0	0	0	0	0	0	0	0	0	0	0	0	0	0	0	0	0	159	159
DENOVO609	Fungi	Ascomycota	Saccharomycetes	Saccharomycetales	Saccharomycetaceae	Saccharomyces	Saccharomyces_cerevisiae 6	0	0	0	0	0	0	0	0	0	0	0	0	0	0	0	0	0	0	0	0	0	0	0	0	0	0	0	0	0	0	0	0	0	0	0	0	0	0	0	0	110	110
DENOVO3388	Fungi	Ascomycota	Saccharomycetes	Saccharomycetales	Saccharomycetaceae	Saccharomyces	Saccharomyces_cerevisiae 7	1	1	0	3	0	5	0	0	0	0	0	5	1	4	0	0	0	5	0	0	0	0	5	10	0	0	0	2	1	3	0	0	2	0	2	4	7	3	0	0	3	6
DENOVO13	Fungi	Ascomycota	Saccharomycetes	Saccharomycetales	Saccharomycetales_fam_Incertae_sedis	Candida	Candida sp. 1	0	32	0	22	133	187	416	169	41	71	697	884	0	0	254	0	0	254	0	251	0	251	505	1389	409	111	0	99	191	810	168	0	157	553	41	919	1729	236	0	692	1	929
DENOVO22	Fungi	Ascomycota	Saccharomycetes	Saccharomycetales	Saccharomycetales_fam_Incertae_sedis	Candida	Candida sp. 2	0	25	1	29	99	154	353	150	36	44	583	737	0	0	217	0	1	218	0	265	0	265	483	1220	385	98	0	95	159	737	121	0	120	390	39	670	1407	195	2	573	0	770
DENOVO61	Fungi	Ascomycota	Saccharomycetes	Saccharomycetales	Saccharomycetales_fam_Incertae_sedis	Candida	Candida sp. 3	0	12	0	6	41	59	127	62	13	17	219	278	0	0	79	0	0	79	0	82	0	82	161	439	161	45	0	37	60	303	55	0	49	157	19	280	583	80	0	184	0	264
DENOVO70	Fungi	Ascomycota	Saccharomycetes	Saccharomycetales	Saccharomycetales_fam_Incertae_sedis	Candida	Candida sp. 4	0	8	0	3	40	51	116	46	9	14	185	236	0	0	70	0	0	70	0	76	0	76	146	382	134	35	0	25	34	228	38	0	40	139	12	229	457	66	0	200	0	266
DENOVO71	Fungi	Ascomycota	Saccharomycetes	Saccharomycetales	Saccharomycetales_fam_Incertae_sedis	Candida	Candida sp. 5	0	7	0	9	27	43	87	38	13	22	160	203	0	0	65	0	2	67	0	92	0	92	159	362	113	33	0	35	50	231	51	0	32	123	8	214	445	49	1	152	0	202
DENOVO77	Fungi	Ascomycota	Saccharomycetes	Saccharomycetales	Saccharomycetales_fam_Incertae_sedis	Candida	Candida sp. 6	0	6	0	6	22	34	101	32	7	15	155	189	0	0	47	0	1	48	0	69	0	69	117	306	112	30	0	22	35	199	39	0	32	94	9	174	373	45	0	162	0	207
DENOVO368	Fungi	Ascomycota	Saccharomycetes	Saccharomycetales	Saccharomycetales_fam_Incertae_sedis	Candida	Candida sp. 7	0	0	0	0	0	0	0	0	0	0	0	0	5	0	0	0	0	5	0	0	0	0	5	5	0	0	0	0	0	0	0	0	0	0	0	0	0	0	0	0	0	0
DENOVO417	Fungi	Ascomycota	Saccharomycetes	Saccharomycetales	Saccharomycetales_fam_Incertae_sedis	Candida	Candida sp. 8	0	0	0	0	0	0	0	0	0	0	0	0	0	0	0	0	356	356	0	0	0	0	356	356	0	0	0	0	0	0	0	0	0	0	0	0	0	0	0	0	0	0
DENOVO452	Fungi	Ascomycota	Saccharomycetes	Saccharomycetales	Saccharomycetales_fam_Incertae_sedis	Candida	Candida sp. 9	0	0	0	0	0	0	0	0	0	0	0	0	6	0	0	0	0	6	0	0	0	0	6	6	0	0	0	0	0	0	0	0	0	0	0	0	0	0	0	0	0	0
DENOVO501	Fungi	Ascomycota	Saccharomycetes	Saccharomycetales	Saccharomycetales_fam_Incertae_sedis	Candida	Candida sp. 10	0	0	0	0	0	0	1	0	0	0	1	1	0	0	0	0	308	308	0	0	0	0	308	309	0	0	0	0	0	0	0	0	0	0	0	0	0	0	0	0	0	0
DENOVO713	Fungi	Ascomycota	Saccharomycetes	Saccharomycetales	Saccharomycetales_fam_Incertae_sedis	Candida	Candida sp. 11	0	0	0	0	1	1	0	0	0	0	0	1	0	0	0	0	0	0	0	0	0	0	0	1	2	1	0	1	0	4	42	0	0	0	0	42	46	0	0	1	0	1
DENOVO892	Fungi	Ascomycota	Saccharomycetes	Saccharomycetales	Saccharomycetales_fam_Incertae_sedis	Candida	Candida sp. 12	0	0	0	0	0	0	1	3	0	0	4	4	0	0	0	0	0	0	0	1	0	1	1	5	4	1	0	2	2	9	33	0	1	1	0	35	44	2	0	0	0	2
DENOVO983	Fungi	Ascomycota	Saccharomycetes	Saccharomycetales	Saccharomycetales_fam_Incertae_sedis	Candida	Candida sp. 13	0	0	0	0	0	0	1	0	0	0	1	1	0	0	0	0	124	124	0	0	0	0	124	125	0	0	0	0	0	0	0	0	0	0	0	0	0	0	0	0	0	0
DENOVO995	Fungi	Ascomycota	Saccharomycetes	Saccharomycetales	Saccharomycetales_fam_Incertae_sedis	Candida	Candida sp. 14	0	0	0	0	0	0	0	0	0	0	0	0	0	29	0	0	0	29	0	0	0	0	29	29	0	0	0	0	0	0	0	0	0	0	0	0	0	0	0	0	0	0
DENOVO1133	Fungi	Ascomycota	Saccharomycetes	Saccharomycetales	Saccharomycetales_fam_Incertae_sedis	Candida	Candida sp. 15	0	0	0	0	0	0	0	0	0	0	0	0	0	0	0	0	91	91	0	0	0	0	91	91	0	0	0	0	0	0	0	0	0	0	0	0	0	0	0	0	0	0
DENOVO1182	Fungi	Ascomycota	Saccharomycetes	Saccharomycetales	Saccharomycetales_fam_Incertae_sedis	Candida	Candida sp. 16	0	0	0	0	0	0	0	0	0	0	0	0	0	0	0	0	102	102	0	0	0	0	102	102	0	0	0	0	0	0	0	0	0	0	0	0	0	0	0	0	0	0
DENOVO1185	Fungi	Ascomycota	Saccharomycetes	Saccharomycetales	Saccharomycetales_fam_Incertae_sedis	Candida	Candida sp. 17	0	0	0	0	0	0	0	0	0	0	0	0	5	0	0	0	0	5	0	0	0	0	5	5	0	0	0	0	0	0	0	0	0	0	0	0	0	0	0	0	0	0
DENOVO1205	Fungi	Ascomycota	Saccharomycetes	Saccharomycetales	Saccharomycetales_fam_Incertae_sedis	Candida	Candida sp. 18	0	0	0	0	0	0	0	0	0	0	0	0	0	20	0	0	0	20	0	0	0	0	20	20	0	0	0	0	0	0	0	0	0	0	0	0	0	0	0	0	0	0
DENOVO1266	Fungi	Ascomycota	Saccharomycetes	Saccharomycetales	Saccharomycetales_fam_Incertae_sedis	Candida	Candida sp. 19	0	0	0	0	0	0	0	0	0	0	0	0	0	0	0	0	91	91	0	0	0	0	91	91	0	0	0	0	0	0	0	0	0	0	0	0	0	0	0	0	0	0
DENOVO1314	Fungi	Ascomycota	Saccharomycetes	Saccharomycetales	Saccharomycetales_fam_Incertae_sedis	Candida	Candida sp. 20	0	0	0	0	0	0	0	0	0	0	0	0	3	0	0	0	0	3	0	0	0	0	3	3	0	0	0	0	0	0	0	0	0	0	0	0	0	0	0	0	0	0
DENOVO1402	Fungi	Ascomycota	Saccharomycetes	Saccharomycetales	Saccharomycetales_fam_Incertae_sedis	Candida	Candida sp. 21	0	0	0	0	0	0	0	0	0	0	0	0	3	0	0	0	0	3	0	0	0	0	3	3	0	0	0	0	0	0	0	0	0	0	0	0	0	0	0	0	0	0
DENOVO1630	Fungi	Ascomycota	Saccharomycetes	Saccharomycetales	Saccharomycetales_fam_Incertae_sedis	Candida	Candida sp. 22	0	0	0	0	0	0	0	1	0	0	1	1	0	0	1	0	0	1	0	0	0	0	1	2	0	0	0	0	0	0	14	0	0	0	0	14	14	1	0	0	0	1
DENOVO1780	Fungi	Ascomycota	Saccharomycetes	Saccharomycetales	Saccharomycetales_fam_Incertae_sedis	Candida	Candida sp. 23	0	0	0	0	0	0	0	0	0	0	0	0	0	9	0	0	0	9	0	0	0	0	9	9	0	0	0	0	0	0	0	0	0	0	0	0	0	0	0	0	0	0
DENOVO1822	Fungi	Ascomycota	Saccharomycetes	Saccharomycetales	Saccharomycetales_fam_Incertae_sedis	Candida	Candida sp. 24	0	0	0	0	1	1	0	0	0	0	0	1	0	0	0	0	0	0	0	0	0	0	0	1	2	1	0	1	0	4	18	0	0	0	0	18	22	0	0	0	0	0
DENOVO1847	Fungi	Ascomycota	Saccharomycetes	Saccharomycetales	Saccharomycetales_fam_Incertae_sedis	Candida	Candida sp. 25	0	0	0	0	0	0	0	1	0	0	1	1	0	0	0	0	0	0	0	0	0	0	0	1	0	0	0	0	0	0	11	0	0	0	0	11	11	0	0	0	0	0
DENOVO1853	Fungi	Ascomycota	Saccharomycetes	Saccharomycetales	Saccharomycetales_fam_Incertae_sedis	Candida	Candida sp. 26	0	0	0	0	0	0	0	0	0	0	0	0	0	14	0	0	0	14	0	0	0	0	14	14	0	0	0	0	0	0	0	0	0	0	0	0	0	0	0	0	0	0
DENOVO1869	Fungi	Ascomycota	Saccharomycetes	Saccharomycetales	Saccharomycetales_fam_Incertae_sedis	Candida	Candida sp. 27	0	0	0	0	0	0	0	0	0	0	0	0	0	0	0	0	96	96	0	0	0	0	96	96	0	0	0	0	0	0	0	0	0	0	0	0	0	0	0	0	0	0
DENOVO1904	Fungi	Ascomycota	Saccharomycetes	Saccharomycetales	Saccharomycetales_fam_Incertae_sedis	Candida	Candida sp. 28	0	0	0	0	0	0	0	1	0	0	1	1	0	0	0	0	0	0	0	0	0	0	0	1	0	2	0	0	0	2	9	0	1	0	0	10	12	1	0	1	0	2
DENOVO2219	Fungi	Ascomycota	Saccharomycetes	Saccharomycetales	Saccharomycetales_fam_Incertae_sedis	Candida	Candida sp. 29	0	0	0	0	0	0	0	0	0	0	0	0	0	7	0	0	0	7	0	0	0	0	7	7	0	0	0	0	0	0	0	0	0	0	0	0	0	0	0	0	0	0
DENOVO2329	Fungi	Ascomycota	Saccharomycetes	Saccharomycetales	Saccharomycetales_fam_Incertae_sedis	Candida	Candida sp. 30	0	0	0	0	0	0	0	0	0	0	0	0	0	6	0	0	0	6	0	0	0	0	6	6	0	0	0	0	0	0	0	0	0	0	0	0	0	0	0	0	0	0
DENOVO2938	Fungi	Ascomycota	Saccharomycetes	Saccharomycetales	Saccharomycetales_fam_Incertae_sedis	Candida	Candida sp. 31	0	0	0	0	0	0	0	0	0	0	0	0	0	6	0	0	0	6	0	0	0	0	6	6	0	0	0	0	0	0	0	0	0	0	0	0	0	0	0	0	0	0
DENOVO3339	Fungi	Ascomycota	Saccharomycetes	Saccharomycetales	Saccharomycetales_fam_Incertae_sedis	Candida	Candida sp. 32	0	0	0	1	0	1	0	0	1	0	1	2	0	0	0	0	0	0	0	0	0	0	0	2	0	1	0	0	1	2	0	0	1	0	1	2	4	0	0	1	0	1
DENOVO3651	Fungi	Ascomycota	Saccharomycetes	Saccharomycetales	Saccharomycetales_fam_Incertae_sedis	Candida	Candida sp. 33	0	0	0	0	1	1	0	0	0	1	1	2	0	0	1	0	0	1	0	1	0	1	2	4	1	1	0	0	1	3	1	0	0	0	0	1	4	1	0	1	0	2
DENOVO3892	Fungi	Ascomycota	Saccharomycetes	Saccharomycetales	Saccharomycetales_fam_Incertae_sedis	Candida	Candida sp. 34	0	0	0	0	2	2	0	0	0	0	0	2	0	0	0	0	0	0	0	1	0	1	1	3	1	2	0	2	1	6	1	0	1	2	0	4	10	0	0	4	0	4
DENOVO319	Fungi	Ascomycota	Saccharomycetes	Saccharomycetales	Saccharomycodaceae	Hanseniaspora	Hanseniaspora sp. 1	0	0	0	0	0	0	0	88	0	0	88	88	0	0	0	24	0	24	15	0	0	15	39	127	0	0	0	0	0	0	0	0	0	0	0	0	0	0	0	0	0	0
DENOVO358	Fungi	Ascomycota	Saccharomycetes	Saccharomycetales	Saccharomycodaceae	Hanseniaspora	Hanseniaspora sp. 2	0	0	0	0	0	0	0	83	0	0	83	83	0	0	0	16	0	16	20	0	0	20	36	119	0	0	0	0	0	0	0	0	0	0	0	0	0	0	0	0	0	0
DENOVO1115	Fungi	Ascomycota	Saccharomycetes	Saccharomycetales	Saccharomycodaceae	Hanseniaspora	Hanseniaspora sp. 3	0	0	0	0	0	0	0	21	0	0	21	21	0	0	0	7	0	7	1	0	0	1	8	29	0	0	0	0	0	0	0	0	0	0	0	0	0	0	0	0	0	0
DENOVO1122	Fungi	Ascomycota	Saccharomycetes	Saccharomycetales	Saccharomycodaceae	Hanseniaspora	Hanseniaspora sp. 4	0	0	0	0	0	0	0	20	0	0	20	20	0	0	0	7	0	7	4	0	0	4	11	31	0	0	0	0	0	0	0	0	0	0	0	0	0	0	0	0	0	0
DENOVO1237	Fungi	Ascomycota	Saccharomycetes	Saccharomycetales	Saccharomycodaceae	Hanseniaspora	Hanseniaspora sp. 5	0	0	0	0	0	0	0	8	0	0	8	8	0	0	0	5	0	5	5	0	0	5	10	18	0	0	0	0	0	0	0	0	0	0	0	0	0	0	0	0	0	0
DENOVO1379	Fungi	Ascomycota	Saccharomycetes	Saccharomycetales	Saccharomycodaceae	Hanseniaspora	Hanseniaspora sp. 6	0	0	0	0	0	0	0	13	0	0	13	13	0	0	0	3	0	3	1	0	0	1	4	17	0	0	0	0	0	0	0	0	0	0	0	0	0	0	0	0	0	0
DENOVO955	Fungi	Ascomycota	Saccharomycetes	Saccharomycetales	Trigonopsidaceae	Tortispora	Tortispora_mauiana 1	0	0	0	0	0	0	0	0	0	0	0	0	0	0	0	0	0	0	0	0	0	0	0	0	0	0	0	0	0	0	0	0	0	0	0	0	0	0	0	0	0	0
DENOVO989	Fungi	Ascomycota	Saccharomycetes	Saccharomycetales	Trigonopsidaceae	Tortispora	Tortispora_mauiana 2	0	0	0	0	0	0	0	0	0	0	0	0	0	0	0	0	0	0	0	0	0	0	0	0	0	0	0	0	0	0	0	0	0	0	0	0	0	0	0	0	0	0
DENOVO1779	Fungi	Ascomycota	Saccharomycetes	Saccharomycetales	Trigonopsidaceae	Tortispora	Tortispora_mauiana 3	0	0	0	0	0	0	0	0	0	0	0	0	0	0	0	0	0	0	0	0	0	0	0	0	0	0	0	0	0	0	0	0	0	0	0	0	0	0	0	0	0	0
DENOVO1790	Fungi	Ascomycota	Saccharomycetes	Saccharomycetales	Trigonopsidaceae	Tortispora	Tortispora_mauiana 4	0	0	0	0	0	0	0	0	0	0	0	0	0	0	0	0	0	0	0	0	0	0	0	0	0	0	0	0	0	0	0	0	0	0	0	0	0	0	0	0	0	0
DENOVO2085	Fungi	Ascomycota	Saccharomycetes	Saccharomycetales	Trigonopsidaceae	Tortispora	Tortispora_mauiana 5	0	0	0	0	0	0	0	0	0	0	0	0	0	0	0	0	0	0	0	0	0	0	0	0	0	0	0	0	0	0	0	0	0	0	0	0	0	0	0	0	0	0
DENOVO2157	Fungi	Ascomycota	Saccharomycetes	Saccharomycetales	Trigonopsidaceae	Tortispora	Tortispora_mauiana 6	0	0	0	0	0	0	0	0	0	0	0	0	0	0	0	0	0	0	0	0	0	0	0	0	0	0	0	0	0	0	0	0	0	0	0	0	0	0	0	0	0	0
DENOVO2703	Fungi	Ascomycota	Saccharomycetes	Saccharomycetales	Trigonopsidaceae	Tortispora	Tortispora_mauiana 7	0	0	0	0	0	0	0	17	0	0	17	17	0	0	0	0	0	0	0	0	0	0	0	17	0	0	0	0	0	0	0	0	0	0	0	0	0	0	0	0	0	0
DENOVO2866	Fungi	Ascomycota	Saccharomycetes	Saccharomycetales	Trigonopsidaceae	Tortispora	Tortispora_mauiana 8	0	0	0	0	0	0	0	8	0	0	8	8	0	0	0	0	0	0	0	0	0	0	0	8	0	0	0	0	0	0	0	0	0	0	0	0	0	0	0	0	0	0
DENOVO3081	Fungi	Ascomycota	Saccharomycetes	Saccharomycetales	Trigonopsidaceae	Tortispora	Tortispora_mauiana 9	0	0	0	0	0	0	0	0	0	0	0	0	0	0	0	0	0	0	0	0	0	0	0	0	0	0	0	0	0	0	0	0	0	0	0	0	0	0	0	0	0	0
DENOVO3143	Fungi	Ascomycota	Saccharomycetes	Saccharomycetales	Trigonopsidaceae	Tortispora	Tortispora_mauiana 10	0	0	0	0	0	0	0	6	0	0	6	6	0	0	0	0	0	0	0	0	0	0	0	6	0	0	0	0	0	0	0	0	0	0	0	0	0	0	0	0	0	0
DENOVO3524	Fungi	Ascomycota	Saccharomycetes	Saccharomycetales	Trigonopsidaceae	Tortispora	Tortispora_mauiana 11	0	0	0	0	0	0	0	6	0	0	6	6	0	0	0	0	0	0	0	0	0	0	0	6	0	0	0	0	0	0	0	0	0	0	0	0	0	0	0	0	0	0
DENOVO3742	Fungi	Ascomycota	Saccharomycetes	Saccharomycetales	Trigonopsidaceae	Tortispora	Tortispora_mauiana 12	0	0	0	0	0	0	0	2	0	0	2	2	0	0	0	0	0	0	0	0	0	0	0	2	0	0	0	0	0	0	0	0	0	0	0	0	0	0	0	0	0	0
DENOVO3867	Fungi	Ascomycota	Saccharomycetes	Saccharomycetales	Trigonopsidaceae	Tortispora	Tortispora_mauiana 13	0	0	0	0	0	0	0	5	0	0	5	5	0	0	0	0	0	0	0	0	0	0	0	5	0	0	0	0	0	0	0	0	0	0	0	0	0	0	0	0	0	0
DENOVO298	Fungi	Ascomycota	Sordariomycetes	Coniochaetales	Coniochaetaceae	Coniochaeta	Coniochaeta sp. 1	0	0	0	0	0	0	0	0	0	0	0	0	0	0	0	0	0	0	0	0	0	0	0	0	0	0	0	0	0	0	0	0	0	0	0	0	0	0	0	9	0	9
DENOVO341	Fungi	Ascomycota	Sordariomycetes	Coniochaetales	Coniochaetaceae	Coniochaeta	Coniochaeta sp. 2	0	0	0	0	0	0	0	0	0	0	0	0	0	0	0	0	0	0	0	0	0	0	0	0	0	0	0	0	0	0	0	0	0	0	0	0	0	0	0	4	0	4
DENOVO888	Fungi	Ascomycota	Sordariomycetes	Coniochaetales	Coniochaetaceae	Coniochaeta	Coniochaeta sp. 3	0	0	0	0	0	0	0	0	0	0	0	0	0	0	0	0	0	0	0	0	0	0	0	0	0	0	0	0	0	0	0	0	0	0	0	0	0	0	0	7	0	7
DENOVO949	Fungi	Ascomycota	Sordariomycetes	Coniochaetales	Coniochaetaceae	Coniochaeta	Coniochaeta sp. 4	0	0	0	0	0	0	0	0	0	0	0	0	0	0	0	0	0	0	0	0	0	0	0	0	0	0	0	0	0	0	0	0	0	0	0	0	0	0	0	1	0	1
DENOVO1021	Fungi	Ascomycota	Sordariomycetes	Coniochaetales	Coniochaetaceae	Coniochaeta	Coniochaeta sp. 5	0	0	0	0	0	0	0	0	0	0	0	0	0	0	0	0	0	0	0	0	0	0	0	0	0	0	0	0	0	0	0	0	0	0	0	0	0	0	0	4	0	4
DENOVO1127	Fungi	Ascomycota	Sordariomycetes	Coniochaetales	Coniochaetaceae	Coniochaeta	Coniochaeta sp. 6	0	0	0	0	0	0	0	0	0	0	0	0	0	0	0	0	0	0	0	0	0	0	0	0	0	0	0	0	0	0	0	0	0	0	0	0	0	0	0	3	0	3
DENOVO237	Fungi	Ascomycota	Sordariomycetes	Diaporthales	unknown Diaporthales 1	unknown Diaporthales 1	unknown Diaporthales 1	0	7	0	31	0	38	0	12	0	0	12	50	0	0	0	0	0	0	280	0	0	280	280	330	0	2	0	0	0	2	0	0	0	0	0	0	2	0	0	0	0	0
DENOVO263	Fungi	Ascomycota	Sordariomycetes	Diaporthales	unknown Diaporthales 2	unknown Diaporthales 2	unknown Diaporthales 2	0	12	0	34	0	46	0	10	0	0	10	56	0	0	0	0	0	0	184	0	0	184	184	240	0	0	0	0	0	0	0	0	0	0	0	0	0	0	0	0	0	0
DENOVO634	Fungi	Ascomycota	Sordariomycetes	Diaporthales	unknown Diaporthales 3	unknown Diaporthales 3	unknown Diaporthales 3	0	1	0	9	0	10	0	3	0	0	3	13	0	0	0	0	0	0	66	0	0	66	66	79	0	1	0	0	0	1	0	0	0	0	0	0	1	0	0	0	0	0
DENOVO690	Fungi	Ascomycota	Sordariomycetes	Diaporthales	unknown Diaporthales 4	unknown Diaporthales 4	unknown Diaporthales 4	0	0	0	0	0	0	0	0	0	0	0	0	0	0	0	0	0	0	0	0	0	0	0	0	0	44	0	0	0	44	0	0	0	0	0	0	44	0	0	0	0	0
DENOVO699	Fungi	Ascomycota	Sordariomycetes	Diaporthales	unknown Diaporthales 5	unknown Diaporthales 5	unknown Diaporthales 5	0	0	0	0	0	0	0	0	0	0	0	0	0	0	0	0	0	0	0	0	0	0	0	0	0	40	0	0	0	40	0	0	0	0	0	0	40	0	0	0	0	0
DENOVO741	Fungi	Ascomycota	Sordariomycetes	Diaporthales	unknown Diaporthales 6	unknown Diaporthales 6	unknown Diaporthales 6	0	0	0	0	0	0	0	0	0	0	0	0	0	0	0	0	0	0	1	0	0	1	1	1	0	31	0	0	0	31	0	0	0	0	0	0	31	0	0	0	0	0
DENOVO777	Fungi	Ascomycota	Sordariomycetes	Diaporthales	unknown Diaporthales 7	unknown Diaporthales 7	unknown Diaporthales 7	0	0	0	6	0	6	0	0	0	0	0	6	0	0	0	0	0	0	52	0	0	52	52	58	0	1	0	0	0	1	0	0	0	0	0	0	1	0	0	0	0	0
DENOVO867	Fungi	Ascomycota	Sordariomycetes	Diaporthales	unknown Diaporthales 8	unknown Diaporthales 8	unknown Diaporthales 8	0	0	0	0	0	0	0	0	0	0	0	0	0	0	0	0	0	0	0	0	0	0	0	0	0	29	0	0	0	29	0	0	0	0	0	0	29	0	0	0	0	0
DENOVO1449	Fungi	Ascomycota	Sordariomycetes	Diaporthales	unknown Diaporthales 9	unknown Diaporthales 9	unknown Diaporthales 9	0	0	0	0	0	0	0	0	0	0	0	0	0	0	0	0	0	0	0	0	0	0	0	0	0	11	0	0	0	11	0	0	0	0	0	0	11	0	0	0	0	0
DENOVO1669	Fungi	Ascomycota	Sordariomycetes	Diaporthales	unknown Diaporthales 10	unknown Diaporthales 10	unknown Diaporthales 10	0	0	0	0	0	0	0	0	0	0	0	0	0	0	0	0	0	0	2	0	0	2	2	2	0	10	0	0	0	10	0	0	0	0	0	0	10	0	0	0	0	0
DENOVO1827	Fungi	Ascomycota	Sordariomycetes	Diaporthales	unknown Diaporthales 11	unknown Diaporthales 11	unknown Diaporthales 11	0	0	0	0	0	0	0	0	0	0	0	0	0	0	0	0	0	0	0	0	0	0	0	0	0	10	0	0	0	10	0	0	0	0	0	0	10	0	0	0	0	0
DENOVO1894	Fungi	Ascomycota	Sordariomycetes	Diaporthales	unknown Diaporthales 12	unknown Diaporthales 12	unknown Diaporthales 12	0	0	0	0	0	0	0	0	0	0	0	0	0	0	0	0	0	0	0	0	0	0	0	0	0	3	0	0	0	3	0	0	0	0	0	0	3	0	0	0	0	0
DENOVO3512	Fungi	Ascomycota	Sordariomycetes	Diaporthales	unknown Diaporthales 13	unknown Diaporthales 13	unknown Diaporthales 13	0	0	0	0	0	0	0	0	0	0	0	0	0	0	0	0	0	0	0	0	0	0	0	0	0	5	0	0	0	5	0	0	0	0	0	0	5	0	0	0	0	0
DENOVO239	Fungi	Ascomycota	Sordariomycetes	Diaporthales	Coryneaceae	Coryneum	Coryneum sp.1	0	4	0	0	0	4	63	0	0	0	63	67	0	0	0	0	0	0	0	21	5	26	26	93	0	0	144	0	28	172	10	0	0	0	0	10	182	0	0	0	0	0
DENOVO257	Fungi	Ascomycota	Sordariomycetes	Diaporthales	Coryneaceae	Coryneum	Coryneum sp.2	0	6	0	0	0	6	0	0	0	0	0	6	0	0	0	0	0	0	0	19	0	19	19	25	0	8	0	31	27	66	11	0	0	0	0	11	77	4	0	0	0	4
DENOVO275	Fungi	Ascomycota	Sordariomycetes	Diaporthales	Coryneaceae	Coryneum	Coryneum sp.3	0	4	0	0	0	4	53	0	0	0	53	57	0	0	0	0	0	0	0	20	2	22	22	79	0	0	95	0	25	120	8	0	0	0	0	8	128	0	0	0	0	0
DENOVO307	Fungi	Ascomycota	Sordariomycetes	Diaporthales	Coryneaceae	Coryneum	Coryneum sp.4	0	6	0	0	0	6	0	0	0	0	0	6	0	0	0	0	0	0	0	17	0	17	17	23	0	13	0	17	25	55	9	0	0	0	0	9	64	1	0	0	0	1
DENOVO543	Fungi	Ascomycota	Sordariomycetes	Diaporthales	Coryneaceae	Coryneum	Coryneum sp.5	0	2	0	0	0	2	28	0	0	0	28	30	0	0	0	0	0	0	0	2	0	2	2	32	0	0	34	0	7	41	3	0	0	0	0	3	44	0	0	0	0	0
DENOVO558	Fungi	Ascomycota	Sordariomycetes	Diaporthales	Coryneaceae	Coryneum	Coryneum sp.6	0	0	0	0	1	1	0	0	0	0	0	1	0	0	0	0	0	0	0	0	0	0	0	1	0	0	0	0	3	3	0	0	22	0	0	22	25	0	0	0	0	0
DENOVO628	Fungi	Ascomycota	Sordariomycetes	Diaporthales	Coryneaceae	Coryneum	Coryneum sp.7	0	1	0	0	0	1	18	0	0	0	18	19	0	0	0	0	0	0	0	9	1	10	10	29	0	0	48	0	8	56	2	0	0	0	0	2	58	0	0	0	0	0
DENOVO629	Fungi	Ascomycota	Sordariomycetes	Diaporthales	Coryneaceae	Coryneum	Coryneum sp.8	0	0	0	0	0	0	14	0	0	0	14	14	0	0	0	0	0	0	0	9	0	9	9	23	0	0	37	0	7	44	6	0	0	0	0	6	50	0	0	0	0	0
DENOVO655	Fungi	Ascomycota	Sordariomycetes	Diaporthales	Coryneaceae	Coryneum	Coryneum sp.9	0	0	0	0	1	1	0	0	0	0	0	1	0	0	0	0	0	0	0	0	0	0	0	1	0	0	0	0	2	2	0	0	13	0	0	13	15	0	0	0	0	0
DENOVO673	Fungi	Ascomycota	Sordariomycetes	Diaporthales	Coryneaceae	Coryneum	Coryneum sp.10	0	3	0	0	0	3	0	0	0	0	0	3	0	0	0	0	0	0	0	4	0	4	4	7	0	7	0	8	19	34	7	0	0	0	0	7	41	1	0	0	0	1
DENOVO692	Fungi	Ascomycota	Sordariomycetes	Diaporthales	Coryneaceae	Coryneum	Coryneum sp.11	0	1	0	0	0	1	0	0	0	0	0	1	0	0	0	0	0	0	0	4	0	4	4	5	0	4	0	9	13	26	2	0	0	0	0	2	28	2	0	0	0	2
DENOVO745	Fungi	Ascomycota	Sordariomycetes	Diaporthales	Coryneaceae	Coryneum	Coryneum sp.12	0	1	0	0	0	1	10	0	0	0	10	11	0	0	0	0	0	0	0	6	0	6	6	17	0	0	34	0	13	47	2	0	0	0	0	2	49	0	0	0	0	0
DENOVO856	Fungi	Ascomycota	Sordariomycetes	Diaporthales	Coryneaceae	Coryneum	Coryneum sp.13	0	1	0	0	0	1	0	0	0	0	0	1	0	0	0	0	0	0	0	4	0	4	4	5	0	4	0	5	9	18	2	0	0	0	0	2	20	1	0	0	0	1
DENOVO880	Fungi	Ascomycota	Sordariomycetes	Diaporthales	Coryneaceae	Coryneum	Coryneum sp.14	0	1	0	0	0	1	0	0	0	0	0	1	0	0	0	0	0	0	0	6	0	6	6	7	0	3	0	9	3	15	3	0	0	0	0	3	18	2	0	0	0	2
DENOVO920	Fungi	Ascomycota	Sordariomycetes	Diaporthales	Coryneaceae	Coryneum	Coryneum sp.15	0	2	0	0	0	2	0	0	0	0	0	2	0	0	0	0	0	0	0	4	0	4	4	6	0	11	0	1	6	18	1	0	0	0	0	1	19	0	0	0	0	0
DENOVO1008	Fungi	Ascomycota	Sordariomycetes	Diaporthales	Coryneaceae	Coryneum	Coryneum sp.16	0	1	0	0	0	1	0	0	0	0	0	1	0	0	0	0	0	0	0	2	0	2	2	3	0	3	0	1	8	12	3	0	0	0	0	3	15	0	0	0	0	0
DENOVO1151	Fungi	Ascomycota	Sordariomycetes	Diaporthales	Coryneaceae	Coryneum	Coryneum sp.17	0	0	0	0	0	0	0	0	0	0	0	0	0	0	0	0	0	0	0	0	0	0	0	0	0	0	0	0	40	40	0	0	0	0	0	0	40	0	0	0	0	0
DENOVO1280	Fungi	Ascomycota	Sordariomycetes	Diaporthales	Coryneaceae	Coryneum	Coryneum sp.18	0	0	0	0	0	0	0	0	0	0	0	0	0	0	0	0	0	0	0	0	0	0	0	0	0	0	0	0	32	32	0	0	0	0	0	0	32	0	0	0	0	0
DENOVO1348	Fungi	Ascomycota	Sordariomycetes	Diaporthales	Coryneaceae	Coryneum	Coryneum sp.19	0	0	0	0	1	1	0	0	0	0	0	1	0	0	0	0	0	0	0	0	0	0	0	1	0	0	0	0	0	0	0	0	14	0	0	14	14	0	0	0	0	0
DENOVO1383	Fungi	Ascomycota	Sordariomycetes	Diaporthales	Coryneaceae	Coryneum	Coryneum sp.20	0	0	0	0	0	0	0	0	0	0	0	0	0	0	0	0	0	0	0	0	26	26	26	26	0	0	0	0	0	0	0	0	0	0	0	0	0	0	0	0	0	0
DENOVO1395	Fungi	Ascomycota	Sordariomycetes	Diaporthales	Coryneaceae	Coryneum	Coryneum sp.21	0	0	0	0	1	1	0	0	0	0	0	1	0	0	0	0	0	0	0	0	0	0	0	1	0	0	0	0	1	1	0	0	4	0	0	4	5	0	0	0	0	0
DENOVO1460	Fungi	Ascomycota	Sordariomycetes	Diaporthales	Coryneaceae	Coryneum	Coryneum sp.22	0	0	0	0	1	1	0	0	0	0	0	1	0	0	0	0	0	0	0	0	0	0	0	1	0	0	0	0	1	1	0	0	10	0	0	10	11	0	0	0	0	0
DENOVO1683	Fungi	Ascomycota	Sordariomycetes	Diaporthales	Coryneaceae	Coryneum	Coryneum sp.23	0	0	0	0	0	0	0	0	0	0	0	0	0	0	0	0	0	0	0	0	12	12	12	12	0	0	0	0	0	0	0	0	0	0	0	0	0	0	0	0	0	0
DENOVO1787	Fungi	Ascomycota	Sordariomycetes	Diaporthales	Coryneaceae	Coryneum	Coryneum sp.24	0	0	0	0	0	0	0	0	0	0	0	0	0	0	0	0	0	0	0	0	0	0	0	0	0	0	0	0	1	1	0	0	6	0	0	6	7	0	0	0	0	0
DENOVO1926	Fungi	Ascomycota	Sordariomycetes	Diaporthales	Coryneaceae	Coryneum	Coryneum sp.25	0	0	0	0	0	0	0	0	0	0	0	0	0	0	0	0	0	0	0	0	0	0	0	0	0	0	0	0	11	11	0	0	0	0	0	0	11	0	0	0	0	0
DENOVO2024	Fungi	Ascomycota	Sordariomycetes	Diaporthales	Coryneaceae	Coryneum	Coryneum sp.26	0	0	0	0	0	0	0	0	0	0	0	0	0	0	0	0	0	0	0	1	0	1	1	1	0	0	0	25	0	25	0	0	0	0	0	0	25	0	0	0	0	0
DENOVO2028	Fungi	Ascomycota	Sordariomycetes	Diaporthales	Coryneaceae	Coryneum	Coryneum sp.27	0	0	0	0	0	0	0	0	0	0	0	0	0	0	0	0	0	0	0	0	0	0	0	0	0	0	0	0	14	14	0	0	0	0	0	0	14	0	0	0	0	0
DENOVO2208	Fungi	Ascomycota	Sordariomycetes	Diaporthales	Coryneaceae	Coryneum	Coryneum sp.28	0	0	0	0	0	0	0	0	0	0	0	0	0	0	0	0	0	0	0	0	0	0	0	0	0	0	0	0	0	0	0	0	3	0	0	3	3	0	0	0	0	0
DENOVO2354	Fungi	Ascomycota	Sordariomycetes	Diaporthales	Coryneaceae	Coryneum	Coryneum sp.29	0	0	0	0	0	0	0	0	0	0	0	0	0	0	0	0	0	0	0	0	0	0	0	0	0	0	0	0	12	12	0	0	0	0	0	0	12	0	0	0	0	0
DENOVO2359	Fungi	Ascomycota	Sordariomycetes	Diaporthales	Coryneaceae	Coryneum	Coryneum sp.30	0	0	0	0	0	0	0	0	0	0	0	0	0	0	0	0	0	0	0	0	8	8	8	8	0	0	0	0	0	0	0	0	0	0	0	0	0	0	0	0	0	0
DENOVO2390	Fungi	Ascomycota	Sordariomycetes	Diaporthales	Coryneaceae	Coryneum	Coryneum sp.31	0	0	0	0	0	0	0	0	0	0	0	0	0	0	0	0	0	0	0	1	0	1	1	1	0	1	0	0	4	5	0	0	0	0	0	0	5	0	0	0	0	0
DENOVO2405	Fungi	Ascomycota	Sordariomycetes	Diaporthales	Coryneaceae	Coryneum	Coryneum sp.32	0	0	0	0	0	0	0	0	0	0	0	0	0	0	0	0	0	0	0	0	0	0	0	0	0	0	0	0	11	11	0	0	0	0	0	0	11	0	0	0	0	0
DENOVO2700	Fungi	Ascomycota	Sordariomycetes	Diaporthales	Coryneaceae	Coryneum	Coryneum sp.33	0	0	0	0	0	0	0	0	0	0	0	0	0	0	0	0	0	0	0	0	0	0	0	0	0	0	0	0	8	8	0	0	0	0	0	0	8	0	0	0	0	0
DENOVO2749	Fungi	Ascomycota	Sordariomycetes	Diaporthales	Coryneaceae	Coryneum	Coryneum sp.34	0	0	0	0	0	0	0	0	0	0	0	0	0	0	0	0	0	0	0	0	2	2	2	2	0	0	0	0	0	0	0	0	0	0	0	0	0	0	0	0	0	0
DENOVO2999	Fungi	Ascomycota	Sordariomycetes	Diaporthales	Coryneaceae	Coryneum	Coryneum sp.35	0	0	0	0	0	0	0	0	0	0	0	0	0	0	0	0	0	0	0	0	0	0	0	0	0	0	0	0	0	0	0	0	0	0	0	0	0	6	0	0	0	6
DENOVO3290	Fungi	Ascomycota	Sordariomycetes	Diaporthales	Coryneaceae	Coryneum	Coryneum sp.36	0	0	0	0	0	0	0	0	0	0	0	0	0	0	0	0	0	0	0	0	0	0	0	0	0	0	0	0	0	0	0	0	0	0	0	0	0	0	0	0	0	0
DENOVO3329	Fungi	Ascomycota	Sordariomycetes	Diaporthales	Coryneaceae	Coryneum	Coryneum sp.37	0	0	0	0	0	0	0	0	0	0	0	0	0	0	0	0	0	0	0	0	0	0	0	0	0	0	0	0	0	0	0	0	0	0	0	0	0	7	0	0	0	7
DENOVO3362	Fungi	Ascomycota	Sordariomycetes	Diaporthales	Coryneaceae	Coryneum	Coryneum sp.38	0	0	0	0	0	0	0	0	0	0	0	0	0	0	0	0	0	0	0	0	0	0	0	0	0	0	0	0	0	0	0	0	0	0	0	0	0	0	0	0	0	0
DENOVO3394	Fungi	Ascomycota	Sordariomycetes	Diaporthales	Coryneaceae	Coryneum	Coryneum sp.39	0	0	0	0	0	0	0	0	0	0	0	0	0	0	0	0	0	0	0	0	0	0	0	0	0	0	0	1	0	1	0	0	0	0	0	0	1	0	0	0	0	0
DENOVO3429	Fungi	Ascomycota	Sordariomycetes	Diaporthales	Coryneaceae	Coryneum	Coryneum sp.40	0	0	0	0	0	0	0	0	0	0	0	0	0	0	0	0	0	0	0	0	5	5	5	5	0	0	0	0	0	0	0	0	0	0	0	0	0	0	0	0	0	0
DENOVO3638	Fungi	Ascomycota	Sordariomycetes	Diaporthales	Coryneaceae	Coryneum	Coryneum sp.41	0	0	0	0	0	0	0	0	0	0	0	0	0	0	0	0	0	0	0	0	2	2	2	2	0	0	0	0	0	0	0	0	0	0	0	0	0	0	0	0	0	0
DENOVO3767	Fungi	Ascomycota	Sordariomycetes	Diaporthales	Coryneaceae	Coryneum	Coryneum sp.42	0	0	0	0	0	0	0	0	0	0	0	0	0	0	0	0	0	0	0	0	0	0	0	0	0	0	0	3	0	3	0	0	0	0	0	0	3	0	0	0	0	0
DENOVO4009	Fungi	Ascomycota	Sordariomycetes	Diaporthales	Coryneaceae	Coryneum	Coryneum sp.43	0	0	0	0	0	0	0	0	0	0	0	0	0	0	0	0	0	0	0	0	0	0	0	0	0	0	0	7	0	7	0	0	0	0	0	0	7	0	0	0	0	0
DENOVO4044	Fungi	Ascomycota	Sordariomycetes	Diaporthales	Coryneaceae	Coryneum	Coryneum sp.44	0	0	0	0	0	0	0	0	0	0	0	0	0	0	0	0	0	0	0	1	3	4	4	4	0	1	2	2	0	5	0	0	0	0	2	2	7	0	0	0	0	0
DENOVO4053	Fungi	Ascomycota	Sordariomycetes	Diaporthales	Coryneaceae	Coryneum	Coryneum sp.45	0	0	0	0	0	0	0	0	0	0	0	0	0	0	0	0	0	0	0	0	0	0	0	0	0	1	0	0	0	1	0	0	0	0	0	0	1	0	0	0	0	0
DENOVO590	Fungi	Ascomycota	Sordariomycetes	Diaporthales	Diaporthaceae	Diaporthe	Diaporthe sp. 1	0	0	0	11	0	11	0	6	0	0	6	17	0	0	0	0	0	0	85	0	0	85	85	102	0	0	0	0	0	0	0	0	0	0	0	0	0	0	0	0	0	0
DENOVO711	Fungi	Ascomycota	Sordariomycetes	Diaporthales	Diaporthaceae	Diaporthe	Diaporthe sp. 2	0	1	0	5	0	6	0	1	0	0	1	7	0	0	0	0	0	0	63	0	0	63	63	70	0	1	0	0	0	1	0	0	0	0	0	0	1	0	0	0	0	0
DENOVO1399	Fungi	Ascomycota	Sordariomycetes	Diaporthales	Diaporthaceae	Diaporthe	Diaporthe sp. 3	0	0	0	0	0	0	0	0	0	0	0	0	0	0	0	0	0	0	0	0	0	0	0	0	0	13	0	0	0	13	0	0	0	0	0	0	13	0	0	0	0	0
DENOVO1687	Fungi	Ascomycota	Sordariomycetes	Diaporthales	Diaporthaceae	Diaporthe	Diaporthe sp. 4	0	0	0	0	0	0	0	0	0	0	0	0	0	0	0	0	0	0	0	0	0	0	0	0	0	5	0	0	0	5	0	0	0	0	0	0	5	0	0	0	0	0
DENOVO1705	Fungi	Ascomycota	Sordariomycetes	Diaporthales	Diaporthaceae	Diaporthe	Diaporthe sp. 5	0	0	0	0	0	0	0	0	0	0	0	0	0	0	0	0	0	0	0	0	0	0	0	0	0	16	0	0	0	16	0	0	0	0	0	0	16	0	0	0	0	0
DENOVO1806	Fungi	Ascomycota	Sordariomycetes	Diaporthales	Diaporthaceae	Diaporthe	Diaporthe sp. 6	0	0	0	0	0	0	0	0	0	0	0	0	0	0	0	0	0	0	0	0	0	0	0	0	0	7	0	0	0	7	0	0	0	0	0	0	7	0	0	0	0	0
DENOVO969	Fungi	Ascomycota	Sordariomycetes	Diaporthales	Gnomoniaceae	Gnomoniopsis	Gnomoniopsis sp. 1	0	14	0	0	0	14	0	18	0	0	18	32	0	0	0	0	0	0	0	0	0	0	0	32	0	0	0	0	28	28	0	0	0	0	0	0	28	0	0	0	0	0
DENOVO1199	Fungi	Ascomycota	Sordariomycetes	Diaporthales	Gnomoniaceae	Gnomoniopsis	Gnomoniopsis sp. 2	0	8	0	0	0	8	0	10	0	0	10	18	0	0	0	0	0	0	0	0	0	0	0	18	0	0	0	0	25	25	0	0	0	0	0	0	25	0	0	0	0	0
DENOVO1792	Fungi	Ascomycota	Sordariomycetes	Diaporthales	Gnomoniaceae	Gnomoniopsis	Gnomoniopsis sp. 3	0	4	0	0	0	4	0	3	0	0	3	7	0	0	0	0	0	0	0	0	0	0	0	7	0	0	0	0	8	8	0	0	0	0	0	0	8	0	0	0	0	0
DENOVO2006	Fungi	Ascomycota	Sordariomycetes	Diaporthales	Gnomoniaceae	Gnomoniopsis	Gnomoniopsis sp. 4	0	2	0	0	0	2	0	4	0	0	4	6	0	0	0	0	0	0	0	0	0	0	0	6	0	0	0	0	6	6	0	0	0	0	0	0	6	0	0	0	0	0
DENOVO2026	Fungi	Ascomycota	Sordariomycetes	Diaporthales	Gnomoniaceae	Gnomoniopsis	Gnomoniopsis sp. 5	0	2	0	0	0	2	0	3	0	0	3	5	0	0	0	0	0	0	0	0	0	0	0	5	0	0	0	0	8	8	0	0	0	0	0	0	8	0	0	0	0	0
DENOVO2053	Fungi	Ascomycota	Sordariomycetes	Diaporthales	Gnomoniaceae	Gnomoniopsis	Gnomoniopsis sp. 6	0	3	0	0	0	3	0	5	0	0	5	8	0	0	0	0	0	0	0	0	0	0	0	8	0	0	0	0	5	5	0	0	0	0	0	0	5	0	0	0	0	0
DENOVO2811	Fungi	Ascomycota	Sordariomycetes	Diaporthales	Gnomoniaceae	Gnomoniopsis	Gnomoniopsis sp. 7	0	0	0	0	0	0	0	0	0	0	0	0	0	0	0	0	0	0	0	0	0	0	0	0	0	0	0	0	0	0	0	0	0	0	0	0	0	0	0	0	0	0
DENOVO3206	Fungi	Ascomycota	Sordariomycetes	Diaporthales	Gnomoniaceae	Gnomoniopsis	Gnomoniopsis sp. 8	0	11	0	0	0	11	0	0	0	0	0	11	0	0	0	0	0	0	0	0	0	0	0	11	0	0	0	0	0	0	0	0	0	0	0	0	0	0	0	0	0	0
DENOVO3218	Fungi	Ascomycota	Sordariomycetes	Diaporthales	Gnomoniaceae	Gnomoniopsis	Gnomoniopsis sp. 9	0	0	0	0	0	0	0	0	0	0	0	0	0	0	0	0	0	0	0	0	0	0	0	0	0	0	0	0	0	0	0	0	0	0	0	0	0	0	0	0	0	0
DENOVO3792	Fungi	Ascomycota	Sordariomycetes	Diaporthales	Gnomoniaceae	Gnomoniopsis	Gnomoniopsis sp. 10	0	0	0	0	0	0	0	0	0	0	0	0	0	0	0	0	0	0	0	0	0	0	0	0	0	0	0	0	1	1	0	0	0	0	0	0	1	0	0	0	0	0
DENOVO4036	Fungi	Ascomycota	Sordariomycetes	Diaporthales	Gnomoniaceae	Gnomoniopsis	Gnomoniopsis sp. 11	0	7	0	0	0	7	0	0	0	0	0	7	0	0	0	0	0	0	0	0	0	0	0	7	0	0	0	0	0	0	0	0	0	0	0	0	0	0	0	0	0	0
DENOVO4213	Fungi	Ascomycota	Sordariomycetes	Diaporthales	Gnomoniaceae	Gnomoniopsis	Gnomoniopsis sp. 12	0	0	0	0	0	0	0	0	0	0	0	0	0	0	0	0	0	0	0	0	0	0	0	0	0	0	0	0	0	0	0	0	0	0	0	0	0	0	0	0	0	0
DENOVO3334	Fungi	Ascomycota	Sordariomycetes	Diaporthales	Valsaceae	Cytospora	Cytospora sp. 1	0	0	0	0	0	0	0	10	0	0	10	10	0	0	0	0	0	0	0	0	0	0	0	10	0	0	0	0	0	0	0	0	0	0	0	0	0	0	0	0	0	0
DENOVO4170	Fungi	Ascomycota	Sordariomycetes	Diaporthales	Valsaceae	Cytospora	Cytospora sp. 2	0	0	0	0	0	0	0	6	0	0	6	6	0	0	0	0	0	0	0	0	0	0	0	6	0	0	0	0	0	0	0	0	0	0	0	0	0	0	0	0	0	0
DENOVO81	Fungi	Ascomycota	Sordariomycetes	Glomerellales	Glomerellaceae	Colletotrichum	Colletotrichum sp. 1	0	9	0	0	0	9	0	0	0	0	0	9	0	0	0	0	0	0	0	0	0	0	0	9	0	0	0	0	0	0	0	0	0	0	0	0	0	18	307	0	0	325
DENOVO88	Fungi	Ascomycota	Sordariomycetes	Glomerellales	Glomerellaceae	Colletotrichum	Colletotrichum sp. 2	0	3	0	0	0	3	0	0	0	0	0	3	0	0	0	0	0	0	0	0	0	0	0	3	0	0	0	0	0	0	0	0	0	0	0	0	0	12	226	0	0	238
DENOVO261	Fungi	Ascomycota	Sordariomycetes	Glomerellales	Glomerellaceae	Colletotrichum	Colletotrichum sp. 3	0	4	0	0	0	4	0	0	0	0	0	4	0	0	0	0	0	0	0	0	0	0	0	4	0	0	0	0	0	0	0	0	0	0	0	0	0	7	92	0	0	99
DENOVO291	Fungi	Ascomycota	Sordariomycetes	Glomerellales	Glomerellaceae	Colletotrichum	Colletotrichum sp. 4	0	1	0	0	0	1	0	0	0	0	0	1	0	0	0	0	0	0	0	0	0	0	0	1	0	0	0	0	0	0	0	0	0	0	0	0	0	3	92	0	0	95
DENOVO301	Fungi	Ascomycota	Sordariomycetes	Glomerellales	Glomerellaceae	Colletotrichum	Colletotrichum sp. 5	0	3	0	0	0	3	0	0	0	0	0	3	0	0	0	0	1	1	0	0	0	0	1	4	0	0	0	0	0	0	0	0	0	0	0	0	0	7	59	0	0	66
DENOVO331	Fungi	Ascomycota	Sordariomycetes	Glomerellales	Glomerellaceae	Colletotrichum	Colletotrichum sp. 6	0	1	0	0	0	1	0	0	0	0	0	1	0	0	0	0	0	0	0	0	0	0	0	1	0	0	0	0	0	0	0	0	0	0	0	0	0	5	60	0	0	65
DENOVO923	Fungi	Ascomycota	Sordariomycetes	Hypocreales	unknown Hypocreales 1	unknown Hypocreales 1	unknown Hypocreales 1	0	0	0	0	53	53	0	0	0	0	0	53	0	0	0	0	0	0	0	0	0	0	0	53	18	0	0	0	0	18	0	0	0	0	0	0	18	0	0	0	0	0
DENOVO1049	Fungi	Ascomycota	Sordariomycetes	Hypocreales	unknown Hypocreales 2	unknown Hypocreales 2	unknown Hypocreales 2	0	0	0	0	45	45	0	0	0	0	0	45	0	0	0	0	0	0	0	0	0	0	0	45	12	0	0	0	0	12	0	0	0	0	0	0	12	0	0	0	0	0
DENOVO1795	Fungi	Ascomycota	Sordariomycetes	Hypocreales	unknown Hypocreales 3	unknown Hypocreales 3	unknown Hypocreales 3	0	0	0	0	24	24	0	0	0	0	0	24	0	0	0	0	0	0	0	0	0	0	0	24	7	0	0	0	0	7	0	0	0	0	0	0	7	0	0	0	0	0
DENOVO1870	Fungi	Ascomycota	Sordariomycetes	Hypocreales	unknown Hypocreales 4	unknown Hypocreales 4	unknown Hypocreales 4	0	0	0	0	15	15	0	0	0	0	0	15	0	0	0	0	0	0	0	0	0	0	0	15	4	0	0	0	0	4	0	0	0	0	0	0	4	0	0	0	0	0
DENOVO2163	Fungi	Ascomycota	Sordariomycetes	Hypocreales	unknown Hypocreales 5	unknown Hypocreales 5	unknown Hypocreales 5	0	0	0	0	10	10	0	0	0	0	0	10	0	0	0	0	0	0	0	0	0	0	0	10	4	0	0	0	0	4	0	0	0	0	0	0	4	0	0	0	0	0
DENOVO2581	Fungi	Ascomycota	Sordariomycetes	Hypocreales	unknown Hypocreales 6	unknown Hypocreales 6	unknown Hypocreales 6	0	0	0	0	19	19	0	0	0	0	0	19	0	0	0	0	0	0	0	0	0	0	0	19	1	0	0	0	0	1	0	0	0	0	0	0	1	0	0	0	0	0
DENOVO2655	Fungi	Ascomycota	Sordariomycetes	Hypocreales	unknown Hypocreales 7	unknown Hypocreales 7	unknown Hypocreales 7	0	0	0	0	10	10	0	0	0	0	0	10	0	0	0	0	0	0	0	0	0	0	0	10	0	0	0	0	0	0	0	0	0	0	0	0	0	0	0	0	0	0
DENOVO3023	Fungi	Ascomycota	Sordariomycetes	Hypocreales	unknown Hypocreales 8	unknown Hypocreales 8	unknown Hypocreales 8	0	0	0	0	7	7	0	0	0	0	0	7	0	0	0	0	0	0	0	0	0	0	0	7	0	0	0	0	0	0	0	0	0	0	0	0	0	0	0	0	0	0
DENOVO2637	Fungi	Ascomycota	Sordariomycetes	Hypocreales	unknown Hypocreales 9	unknown Hypocreales 9	unknown Hypocreales 9	0	0	0	0	0	0	0	0	0	0	0	0	0	0	0	0	0	0	0	0	0	0	0	0	24	0	0	0	0	24	0	0	0	0	0	0	24	0	0	0	0	0
DENOVO2763	Fungi	Ascomycota	Sordariomycetes	Hypocreales	unknown Hypocreales 10	unknown Hypocreales 10	unknown Hypocreales 10	0	0	0	0	0	0	0	0	0	0	0	0	0	0	0	0	0	0	0	0	0	0	0	0	11	0	0	0	0	11	0	0	0	0	0	0	11	0	0	0	0	0
DENOVO4177	Fungi	Ascomycota	Sordariomycetes	Hypocreales	unknown Hypocreales 11	unknown Hypocreales 11	unknown Hypocreales 11	0	0	0	0	0	0	0	0	0	0	0	0	0	0	0	0	0	0	0	0	0	0	0	0	7	0	0	0	0	7	0	0	0	0	0	0	7	0	0	0	0	0
DENOVO4180	Fungi	Ascomycota	Sordariomycetes	Hypocreales	unknown Hypocreales 12	unknown Hypocreales 12	unknown Hypocreales 12	0	0	0	0	0	0	0	0	0	0	0	0	0	0	0	0	0	0	0	0	0	0	0	0	3	0	0	0	0	3	0	0	0	0	0	0	3	0	0	0	0	0
DENOVO1502	Fungi	Ascomycota	Sordariomycetes	Hypocreales	Cordycipitaceae	Lecanicillium	Lecanicillium sp. 1	0	0	0	0	0	0	0	0	21	0	21	21	0	0	0	0	0	0	0	0	0	0	0	21	0	0	0	0	0	0	0	0	0	0	0	0	0	0	0	0	0	0
DENOVO1889	Fungi	Ascomycota	Sordariomycetes	Hypocreales	Cordycipitaceae	Lecanicillium	Lecanicillium sp. 2	0	0	0	0	0	0	0	0	10	0	10	10	0	0	0	0	0	0	0	0	0	0	0	10	0	0	0	0	0	0	0	0	0	0	0	0	0	0	0	0	0	0
DENOVO2356	Fungi	Ascomycota	Sordariomycetes	Hypocreales	Cordycipitaceae	Lecanicillium	Lecanicillium sp. 3	0	0	0	0	0	0	0	0	8	0	8	8	0	0	0	0	0	0	0	0	0	0	0	8	0	0	0	0	0	0	0	0	0	0	0	0	0	0	0	0	0	0
DENOVO3525	Fungi	Ascomycota	Sordariomycetes	Hypocreales	Cordycipitaceae	Lecanicillium	Lecanicillium sp. 4	0	0	0	0	0	0	0	0	4	0	4	4	0	0	0	0	0	0	0	0	0	0	0	4	0	0	0	0	0	0	0	0	0	0	0	0	0	0	0	0	0	0
DENOVO3554	Fungi	Ascomycota	Sordariomycetes	Hypocreales	Cordycipitaceae	Lecanicillium	Lecanicillium sp. 5	0	0	0	0	0	0	0	0	2	0	2	2	0	0	0	0	0	0	0	0	0	0	0	2	0	0	0	0	0	0	0	0	0	0	0	0	0	0	0	0	0	0
DENOVO3760	Fungi	Ascomycota	Sordariomycetes	Hypocreales	Cordycipitaceae	Lecanicillium	Lecanicillium sp. 6	0	0	0	0	0	0	0	0	4	0	4	4	0	0	0	0	0	0	0	0	0	0	0	4	0	0	0	0	0	0	0	0	0	0	0	0	0	0	0	0	0	0
DENOVO860	Fungi	Ascomycota	Sordariomycetes	Hypocreales	Hypocreales_fam_Incertae_sedis	unknown Hypocreales_fam_Incertae_sedis 1	unknown Hypocreales_fam_Incertae_sedis 1	0	0	0	0	0	0	0	0	0	0	0	0	0	0	0	0	0	0	0	0	0	0	0	0	0	0	0	0	0	0	0	0	0	0	0	0	0	27	0	0	0	27
DENOVO939	Fungi	Ascomycota	Sordariomycetes	Hypocreales	Hypocreales_fam_Incertae_sedis	unknown Hypocreales_fam_Incertae_sedis 2	unknown Hypocreales_fam_Incertae_sedis 2	0	0	0	0	0	0	0	0	0	0	0	0	0	0	0	0	0	0	0	0	0	0	0	0	0	0	1	0	0	1	0	0	0	0	0	0	1	21	0	0	0	21
DENOVO1667	Fungi	Ascomycota	Sordariomycetes	Hypocreales	Hypocreales_fam_Incertae_sedis	unknown Hypocreales_fam_Incertae_sedis 3	unknown Hypocreales_fam_Incertae_sedis 3	0	0	0	0	0	0	0	0	0	0	0	0	0	0	0	0	0	0	0	0	0	0	0	0	0	0	0	0	0	0	0	0	0	0	0	0	0	12	0	0	0	12
DENOVO1915	Fungi	Ascomycota	Sordariomycetes	Hypocreales	Hypocreales_fam_Incertae_sedis	unknown Hypocreales_fam_Incertae_sedis 4	unknown Hypocreales_fam_Incertae_sedis 4	0	0	0	0	0	0	0	0	0	0	0	0	0	0	0	0	0	0	0	0	0	0	0	0	0	0	0	0	0	0	0	0	0	0	0	0	0	8	0	0	0	8
DENOVO1948	Fungi	Ascomycota	Sordariomycetes	Hypocreales	Hypocreales_fam_Incertae_sedis	unknown Hypocreales_fam_Incertae_sedis 5	unknown Hypocreales_fam_Incertae_sedis 5	0	0	0	0	0	0	0	0	0	0	0	0	0	0	0	0	0	0	0	0	0	0	0	0	0	0	0	0	0	0	0	0	0	0	0	0	0	14	0	0	0	14
DENOVO2319	Fungi	Ascomycota	Sordariomycetes	Hypocreales	Hypocreales_fam_Incertae_sedis	unknown Hypocreales_fam_Incertae_sedis 6	unknown Hypocreales_fam_Incertae_sedis 6	0	0	0	0	0	0	0	0	0	0	0	0	0	0	0	0	0	0	0	0	0	0	0	0	0	0	0	0	0	0	0	0	0	0	0	0	0	8	0	0	0	8
DENOVO1041	Fungi	Ascomycota	Sordariomycetes	Hypocreales	Hypocreales_fam_Incertae_sedis	unknown Hypocreales_fam_Incertae_sedis 7	unknown Hypocreales_fam_Incertae_sedis 7	0	0	0	0	0	0	0	19	0	0	19	19	0	0	0	0	0	0	0	0	0	0	0	19	7	0	0	0	0	7	0	0	0	0	0	0	7	0	0	2	0	2
DENOVO1160	Fungi	Ascomycota	Sordariomycetes	Hypocreales	Hypocreales_fam_Incertae_sedis	unknown Hypocreales_fam_Incertae_sedis 8	unknown Hypocreales_fam_Incertae_sedis 8	0	0	0	0	0	0	0	18	0	0	18	18	0	0	0	0	0	0	0	0	0	0	0	18	9	0	0	0	0	9	0	0	0	0	0	0	9	0	0	3	0	3
DENOVO2104	Fungi	Ascomycota	Sordariomycetes	Hypocreales	Hypocreales_fam_Incertae_sedis	unknown Hypocreales_fam_Incertae_sedis 9	unknown Hypocreales_fam_Incertae_sedis 9	0	0	0	0	0	0	0	6	0	0	6	6	0	0	0	0	0	0	0	0	0	0	0	6	1	0	0	0	0	1	0	0	0	0	0	0	1	0	0	0	0	0
DENOVO2478	Fungi	Ascomycota	Sordariomycetes	Hypocreales	Hypocreales_fam_Incertae_sedis	unknown Hypocreales_fam_Incertae_sedis 10	unknown Hypocreales_fam_Incertae_sedis 10	0	0	0	0	0	0	0	5	0	0	5	5	0	0	0	0	0	0	0	0	0	0	0	5	4	0	0	0	0	4	0	0	0	0	0	0	4	0	0	1	0	1
DENOVO2558	Fungi	Ascomycota	Sordariomycetes	Hypocreales	Hypocreales_fam_Incertae_sedis	unknown Hypocreales_fam_Incertae_sedis 11	unknown Hypocreales_fam_Incertae_sedis 11	0	0	0	0	0	0	0	2	0	0	2	2	0	0	0	0	0	0	0	0	0	0	0	2	3	0	0	0	0	3	0	0	0	0	0	0	3	0	0	0	0	0
DENOVO3135	Fungi	Ascomycota	Sordariomycetes	Hypocreales	Hypocreales_fam_Incertae_sedis	unknown Hypocreales_fam_Incertae_sedis 12	unknown Hypocreales_fam_Incertae_sedis 12	0	0	0	0	0	0	0	6	0	0	6	6	0	0	0	0	0	0	0	0	0	0	0	6	3	0	0	0	0	3	0	0	0	0	0	0	3	0	0	1	0	1
DENOVO3240	Fungi	Ascomycota	Sordariomycetes	Hypocreales	Hypocreales_fam_Incertae_sedis	unknown Hypocreales_fam_Incertae_sedis 13	unknown Hypocreales_fam_Incertae_sedis 13	0	0	0	0	0	0	0	13	0	0	13	13	0	0	0	0	0	0	0	0	0	0	0	13	0	0	0	0	0	0	0	0	0	0	0	0	0	0	0	0	0	0
DENOVO4018	Fungi	Ascomycota	Sordariomycetes	Hypocreales	Hypocreales_fam_Incertae_sedis	Acremonium	Acremonium sp. 1	0	0	0	0	0	0	0	0	0	0	0	0	0	0	0	0	0	0	0	0	0	0	0	0	0	0	0	0	0	0	0	0	0	0	0	0	0	0	0	0	0	0
DENOVO4176	Fungi	Ascomycota	Sordariomycetes	Hypocreales	Hypocreales_fam_Incertae_sedis	Acremonium	Acremonium sp. 2	0	0	0	0	0	0	0	0	0	0	0	0	0	0	0	0	0	0	0	0	0	0	0	0	0	0	0	0	0	0	0	0	0	0	0	0	0	0	0	0	0	0
DENOVO321	Fungi	Ascomycota	Sordariomycetes	Hypocreales	Hypocreales_fam_Incertae_sedis	Sarocladium	Sarocladium_strictum 1	0	0	0	0	0	0	0	0	0	0	0	0	158	0	0	0	0	158	0	0	0	0	158	158	0	0	0	0	0	0	0	0	0	0	0	0	0	0	0	0	0	0
DENOVO369	Fungi	Ascomycota	Sordariomycetes	Hypocreales	Hypocreales_fam_Incertae_sedis	Sarocladium	Sarocladium_strictum 2	0	0	0	0	0	0	0	0	0	0	0	0	144	0	0	0	0	144	0	0	0	0	144	144	0	0	0	0	0	0	0	0	0	0	0	0	0	0	0	0	0	0
DENOVO617	Fungi	Ascomycota	Sordariomycetes	Hypocreales	Hypocreales_fam_Incertae_sedis	Sarocladium	Sarocladium_strictum 3	0	0	0	0	0	0	0	0	0	0	0	0	77	0	0	0	0	77	0	0	0	0	77	77	0	0	0	0	0	0	0	0	0	0	0	0	0	0	0	0	0	0
DENOVO737	Fungi	Ascomycota	Sordariomycetes	Hypocreales	Hypocreales_fam_Incertae_sedis	Sarocladium	Sarocladium_strictum 4	0	0	0	0	0	0	0	0	0	0	0	0	62	0	0	0	0	62	0	0	0	0	62	62	0	0	0	0	0	0	0	0	0	0	0	0	0	0	0	0	0	0
DENOVO781	Fungi	Ascomycota	Sordariomycetes	Hypocreales	Hypocreales_fam_Incertae_sedis	Sarocladium	Sarocladium_strictum 5	0	0	0	0	0	0	0	0	0	0	0	0	42	0	0	0	0	42	0	0	0	0	42	42	0	0	0	0	0	0	0	0	0	0	0	0	0	0	0	0	0	0
DENOVO789	Fungi	Ascomycota	Sordariomycetes	Hypocreales	Hypocreales_fam_Incertae_sedis	Sarocladium	Sarocladium_strictum 6	0	0	0	0	0	0	0	0	0	0	0	0	51	0	0	0	0	51	0	0	0	0	51	51	0	0	0	0	0	0	0	0	0	0	0	0	0	0	0	0	0	0
DENOVO830	Fungi	Ascomycota	Sordariomycetes	Hypocreales	Hypocreales_fam_Incertae_sedis	Sarocladium	Sarocladium_strictum 7	0	0	0	0	0	0	0	0	0	0	0	0	50	0	0	0	0	50	0	0	0	0	50	50	0	0	0	0	0	0	0	0	0	0	0	0	0	0	0	0	0	0
DENOVO936	Fungi	Ascomycota	Sordariomycetes	Hypocreales	Hypocreales_fam_Incertae_sedis	Sarocladium	Sarocladium_strictum 8	0	0	0	0	0	0	0	0	0	0	0	0	32	0	0	0	0	32	0	0	0	0	32	32	0	0	0	0	0	0	0	0	0	0	0	0	0	0	0	0	0	0
DENOVO1350	Fungi	Ascomycota	Sordariomycetes	Hypocreales	Hypocreales_fam_Incertae_sedis	Sarocladium	Sarocladium_strictum 9	0	0	0	0	0	0	0	0	0	0	0	0	24	0	0	0	0	24	0	0	0	0	24	24	0	0	0	0	0	0	0	0	0	0	0	0	0	0	0	0	0	0
DENOVO1384	Fungi	Ascomycota	Sordariomycetes	Hypocreales	Hypocreales_fam_Incertae_sedis	Sarocladium	Sarocladium_strictum 10	0	0	0	0	0	0	0	0	0	0	0	0	17	0	0	0	0	17	0	0	0	0	17	17	0	0	0	0	0	0	0	0	0	0	0	0	0	0	0	0	0	0
DENOVO1401	Fungi	Ascomycota	Sordariomycetes	Hypocreales	Hypocreales_fam_Incertae_sedis	Sarocladium	Sarocladium_strictum 11	0	0	0	0	0	0	0	0	0	0	0	0	27	0	0	0	0	27	0	0	0	0	27	27	0	0	0	0	0	0	0	0	0	0	0	0	0	0	0	0	0	0
DENOVO1410	Fungi	Ascomycota	Sordariomycetes	Hypocreales	Hypocreales_fam_Incertae_sedis	Sarocladium	Sarocladium_strictum 12	0	0	0	0	0	0	0	0	0	0	0	0	22	0	0	0	0	22	0	0	0	0	22	22	0	0	0	0	0	0	0	0	0	0	0	0	0	0	0	0	0	0
DENOVO1632	Fungi	Ascomycota	Sordariomycetes	Hypocreales	Nectriaceae	unknown Nectriaceae 1	unknown Nectriaceae 1	0	0	0	0	0	0	0	0	0	0	0	0	0	0	0	17	0	17	0	0	0	0	17	17	0	0	0	0	0	0	0	0	0	0	0	0	0	0	0	0	0	0
DENOVO1872	Fungi	Ascomycota	Sordariomycetes	Hypocreales	Nectriaceae	unknown Nectriaceae 2	unknown Nectriaceae 2	0	0	0	0	0	0	0	0	0	0	0	0	0	0	0	12	0	12	0	0	0	0	12	12	0	0	0	0	0	0	0	0	0	0	0	0	0	0	0	0	0	0
DENOVO1928	Fungi	Ascomycota	Sordariomycetes	Hypocreales	Nectriaceae	unknown Nectriaceae 3	unknown Nectriaceae 3	0	0	0	0	0	0	0	0	0	0	0	0	0	0	0	0	0	0	0	0	0	0	0	0	0	0	0	0	0	0	0	0	0	0	0	0	0	0	0	0	0	0
DENOVO1952	Fungi	Ascomycota	Sordariomycetes	Hypocreales	Nectriaceae	unknown Nectriaceae 4	unknown Nectriaceae 4	0	0	0	0	0	0	0	0	0	0	0	0	0	0	0	0	0	0	0	0	0	0	0	0	0	0	0	0	0	0	0	0	0	0	0	0	0	0	0	0	0	0
DENOVO2807	Fungi	Ascomycota	Sordariomycetes	Hypocreales	Nectriaceae	unknown Nectriaceae 5	unknown Nectriaceae 5	0	0	0	0	0	0	0	0	0	0	0	0	0	0	0	5	0	5	0	0	0	0	5	5	0	0	0	0	0	0	0	0	0	0	0	0	0	0	0	0	0	0
DENOVO2876	Fungi	Ascomycota	Sordariomycetes	Hypocreales	Nectriaceae	unknown Nectriaceae 6	unknown Nectriaceae 6	0	0	0	0	0	0	0	0	0	0	0	0	0	0	0	0	0	0	0	0	0	0	0	0	0	0	0	0	0	0	0	0	0	0	0	0	0	0	0	0	0	0
DENOVO2941	Fungi	Ascomycota	Sordariomycetes	Hypocreales	Nectriaceae	unknown Nectriaceae 7	unknown Nectriaceae 7	0	0	0	0	0	0	0	0	0	0	0	0	0	0	0	9	0	9	0	0	0	0	9	9	0	0	0	0	0	0	0	0	0	0	0	0	0	0	0	0	0	0
DENOVO3089	Fungi	Ascomycota	Sordariomycetes	Hypocreales	Nectriaceae	unknown Nectriaceae 8	unknown Nectriaceae 8	0	0	0	0	0	0	0	0	0	0	0	0	0	0	0	0	0	0	0	0	0	0	0	0	0	0	0	0	0	0	0	0	0	0	0	0	0	0	0	0	0	0
DENOVO3098	Fungi	Ascomycota	Sordariomycetes	Hypocreales	Nectriaceae	unknown Nectriaceae 9	unknown Nectriaceae 9	0	0	0	0	0	0	0	0	0	0	0	0	0	0	0	0	0	0	0	0	0	0	0	0	0	0	0	0	0	0	0	0	0	0	0	0	0	0	0	0	0	0
DENOVO3308	Fungi	Ascomycota	Sordariomycetes	Hypocreales	Nectriaceae	unknown Nectriaceae 10	unknown Nectriaceae 10	0	0	0	0	0	0	0	0	0	0	0	0	0	0	0	2	0	2	0	0	0	0	2	2	0	0	0	0	0	0	0	0	0	0	0	0	0	0	0	0	0	0
DENOVO3519	Fungi	Ascomycota	Sordariomycetes	Hypocreales	Nectriaceae	unknown Nectriaceae 11	unknown Nectriaceae 11	0	0	0	0	0	0	0	0	0	0	0	0	0	0	0	3	0	3	0	0	0	0	3	3	0	0	0	0	0	0	0	0	0	0	0	0	0	0	0	0	0	0
DENOVO3750	Fungi	Ascomycota	Sordariomycetes	Hypocreales	Nectriaceae	unknown Nectriaceae 12	unknown Nectriaceae 12	0	0	0	0	0	0	0	0	0	0	0	0	0	0	0	0	0	0	0	0	0	0	0	0	0	0	0	0	0	0	0	0	0	0	0	0	0	0	0	0	0	0
DENOVO3757	Fungi	Ascomycota	Sordariomycetes	Hypocreales	Nectriaceae	unknown Nectriaceae 13	unknown Nectriaceae 13	0	0	0	0	0	0	0	0	0	0	0	0	0	0	0	6	0	6	0	0	0	0	6	6	0	0	0	0	0	0	0	0	0	0	0	0	0	0	0	0	0	0
DENOVO4203	Fungi	Ascomycota	Sordariomycetes	Hypocreales	Nectriaceae	unknown Nectriaceae 14	unknown Nectriaceae 14	0	0	0	0	0	0	0	0	0	0	0	0	0	0	0	2	0	2	0	0	0	0	2	2	0	0	0	0	0	0	0	0	0	0	0	0	0	0	0	0	0	0
DENOVO118	Fungi	Ascomycota	Sordariomycetes	Hypocreales	Nectriaceae	Fusarium	Fusarium sp. 1	0	0	0	0	0	0	0	0	0	0	0	0	0	0	0	176	0	176	0	0	0	0	176	176	0	9	0	0	0	9	0	0	0	0	0	0	9	0	0	0	0	0
DENOVO136	Fungi	Ascomycota	Sordariomycetes	Hypocreales	Nectriaceae	Fusarium	Fusarium sp. 2	0	0	0	0	0	0	0	0	0	0	0	0	0	0	0	134	0	134	0	0	0	0	134	134	0	6	0	0	0	6	0	0	0	0	0	0	6	0	0	0	0	0
DENOVO165	Fungi	Ascomycota	Sordariomycetes	Hypocreales	Nectriaceae	Fusarium	Fusarium sp. 3	0	0	0	0	0	0	88	0	0	0	88	88	0	0	0	0	0	0	0	0	0	0	0	88	0	0	630	0	0	630	0	0	0	0	0	0	630	0	0	0	0	0
DENOVO204	Fungi	Ascomycota	Sordariomycetes	Hypocreales	Nectriaceae	Fusarium	Fusarium sp. 4	0	0	1	0	0	1	80	0	0	0	80	81	0	0	0	0	0	0	0	0	0	0	0	81	0	0	478	0	0	478	0	0	0	0	0	0	478	0	0	0	0	0
DENOVO383	Fungi	Ascomycota	Sordariomycetes	Hypocreales	Nectriaceae	Fusarium	Fusarium sp. 5	0	0	0	0	0	0	0	0	0	0	0	0	0	0	0	41	0	41	0	0	0	0	41	41	0	3	0	0	0	3	0	0	0	0	0	0	3	0	0	0	0	0
DENOVO389	Fungi	Ascomycota	Sordariomycetes	Hypocreales	Nectriaceae	Fusarium	Fusarium sp. 6	0	0	0	0	0	0	0	0	0	0	0	0	0	0	0	54	0	54	0	0	0	0	54	54	0	2	0	0	0	2	0	0	0	0	0	0	2	0	0	0	0	0
DENOVO391	Fungi	Ascomycota	Sordariomycetes	Hypocreales	Nectriaceae	Fusarium	Fusarium sp. 7	0	0	0	0	0	0	28	0	0	0	28	28	0	0	0	0	0	0	0	0	0	0	0	28	0	0	161	0	0	161	0	0	0	0	0	0	161	0	0	0	0	0
DENOVO395	Fungi	Ascomycota	Sordariomycetes	Hypocreales	Nectriaceae	Fusarium	Fusarium sp. 8	0	0	0	0	0	0	0	0	0	0	0	0	0	0	0	45	0	45	0	0	0	0	45	45	0	3	0	0	0	3	0	0	0	0	0	0	3	0	0	0	0	0
DENOVO418	Fungi	Ascomycota	Sordariomycetes	Hypocreales	Nectriaceae	Fusarium	Fusarium sp. 9	0	0	0	0	0	0	0	0	0	0	0	0	0	0	0	43	0	43	0	0	0	0	43	43	0	1	0	0	0	1	0	0	0	0	0	0	1	0	0	0	0	0
DENOVO431	Fungi	Ascomycota	Sordariomycetes	Hypocreales	Nectriaceae	Fusarium	Fusarium sp. 10	0	0	0	0	0	0	19	0	0	0	19	19	0	0	0	0	0	0	0	0	0	0	0	19	0	0	159	0	0	159	0	0	0	0	0	0	159	0	0	0	0	0
DENOVO444	Fungi	Ascomycota	Sordariomycetes	Hypocreales	Nectriaceae	Fusarium	Fusarium sp. 11	0	0	0	0	0	0	21	0	0	0	21	21	0	0	0	0	0	0	0	0	0	0	0	21	0	0	167	0	0	167	0	0	0	0	0	0	167	0	0	0	0	0
DENOVO513	Fungi	Ascomycota	Sordariomycetes	Hypocreales	Nectriaceae	Fusarium	Fusarium sp. 12	0	0	0	0	0	0	26	0	0	0	26	26	0	0	0	0	0	0	0	0	0	0	0	26	0	0	119	0	0	119	0	0	0	0	0	0	119	0	0	0	0	0
DENOVO2726	Fungi	Ascomycota	Sordariomycetes	Hypocreales	Nectriaceae	Fusarium	Fusarium_proliferatum 1	0	0	0	0	0	0	0	0	0	0	0	0	0	0	0	0	0	0	0	0	0	0	0	0	0	0	0	0	0	0	1	0	0	0	0	1	1	1	0	0	0	1
DENOVO1351	Fungi	Ascomycota	Sordariomycetes	Hypocreales	Nectriaceae	Fusicolla	Fusicolla sp. 1	0	0	0	0	0	0	0	0	0	0	0	0	0	0	0	0	0	0	0	0	0	0	0	0	0	0	0	0	0	0	0	0	0	0	0	0	0	15	0	0	0	15
DENOVO1503	Fungi	Ascomycota	Sordariomycetes	Hypocreales	Nectriaceae	Fusicolla	Fusicolla sp. 2	0	0	0	0	0	0	0	0	0	0	0	0	0	0	0	0	0	0	0	0	0	0	0	0	0	0	0	0	0	0	0	0	0	0	0	0	0	17	0	0	0	17
DENOVO2627	Fungi	Ascomycota	Sordariomycetes	Hypocreales	Nectriaceae	Fusicolla	Fusicolla sp. 3	0	0	0	0	0	0	0	0	0	0	0	0	0	0	0	0	0	0	0	0	0	0	0	0	0	0	0	0	0	0	0	0	0	0	0	0	0	4	0	0	0	4
DENOVO3077	Fungi	Ascomycota	Sordariomycetes	Hypocreales	Nectriaceae	Fusicolla	Fusicolla sp. 4	0	0	0	0	0	0	0	0	0	0	0	0	0	0	0	0	0	0	0	0	0	0	0	0	0	0	0	0	0	0	0	0	0	0	0	0	0	4	0	0	0	4
DENOVO3229	Fungi	Ascomycota	Sordariomycetes	Hypocreales	Nectriaceae	Fusicolla	Fusicolla sp. 5	0	0	0	0	0	0	0	0	0	0	0	0	0	0	0	0	0	0	0	0	0	0	0	0	0	0	0	0	0	0	0	0	0	0	0	0	0	5	0	0	0	5
DENOVO3316	Fungi	Ascomycota	Sordariomycetes	Hypocreales	Nectriaceae	Fusicolla	Fusicolla sp. 6	0	0	0	0	0	0	0	0	0	0	0	0	0	0	0	0	0	0	0	0	0	0	0	0	0	0	0	0	0	0	0	0	0	0	0	0	0	2	0	0	0	2
DENOVO2648	Fungi	Ascomycota	Sordariomycetes	Hypocreales	Niessliaceae	unknown Niessliaceae 1	unknown Niessliaceae 1	0	0	0	0	0	0	0	0	0	0	0	0	0	0	0	0	0	0	0	0	0	0	0	0	0	0	0	0	0	0	0	0	0	0	0	0	0	0	0	0	0	0
DENOVO2695	Fungi	Ascomycota	Sordariomycetes	Hypocreales	Niessliaceae	unknown Niessliaceae 2	unknown Niessliaceae 2	0	19	0	0	0	19	0	0	0	0	0	19	0	0	0	0	0	0	0	0	0	0	0	19	0	0	0	0	0	0	0	0	0	0	0	0	0	0	0	0	0	0
DENOVO2814	Fungi	Ascomycota	Sordariomycetes	Hypocreales	Niessliaceae	unknown Niessliaceae 3	unknown Niessliaceae 3	0	0	0	0	0	0	0	0	0	0	0	0	0	0	0	0	0	0	0	0	0	0	0	0	0	0	0	0	0	0	0	0	0	0	0	0	0	0	0	0	0	0
DENOVO2998	Fungi	Ascomycota	Sordariomycetes	Hypocreales	Niessliaceae	unknown Niessliaceae 4	unknown Niessliaceae 4	0	12	0	0	0	12	0	0	0	0	0	12	0	0	0	0	0	0	0	0	0	0	0	12	0	0	0	0	0	0	0	0	0	0	0	0	0	0	0	0	0	0
DENOVO3738	Fungi	Ascomycota	Sordariomycetes	Hypocreales	Niessliaceae	unknown Niessliaceae 5	unknown Niessliaceae 5	0	0	0	0	0	0	0	0	0	0	0	0	0	0	0	0	0	0	0	0	0	0	0	0	0	0	0	0	0	0	0	0	0	0	0	0	0	0	0	0	0	0
DENOVO3875	Fungi	Ascomycota	Sordariomycetes	Hypocreales	Niessliaceae	unknown Niessliaceae 6	unknown Niessliaceae 6	0	0	0	0	0	0	0	0	0	0	0	0	0	0	0	0	0	0	0	0	0	0	0	0	0	0	0	0	0	0	0	0	0	0	0	0	0	0	0	0	0	0
DENOVO4181	Fungi	Ascomycota	Sordariomycetes	Hypocreales	Niessliaceae	unknown Niessliaceae 7	unknown Niessliaceae 7	0	0	0	0	0	0	0	0	0	0	0	0	0	0	0	0	0	0	0	0	0	0	0	0	0	0	0	0	0	0	0	0	0	0	0	0	0	0	0	0	0	0
DENOVO581	Fungi	Ascomycota	Sordariomycetes	Xylariales	unknown Xylariales 1	unknown Xylariales 1	unknown Xylariales 1	0	7	0	0	0	7	0	0	0	0	0	7	69	0	0	0	0	69	0	0	0	0	69	76	0	0	0	0	0	0	0	0	0	0	0	0	0	0	0	0	0	0
DENOVO669	Fungi	Ascomycota	Sordariomycetes	Xylariales	unknown Xylariales 2	unknown Xylariales 2	unknown Xylariales 2	0	8	0	0	0	8	0	0	0	0	0	8	56	0	0	0	0	56	0	0	0	0	56	64	0	0	0	0	0	0	0	0	0	0	0	0	0	0	0	0	0	0
DENOVO868	Fungi	Ascomycota	Sordariomycetes	Xylariales	unknown Xylariales 3	unknown Xylariales 3	unknown Xylariales 3	0	0	0	0	0	0	0	0	0	39	39	39	0	0	0	0	0	0	0	0	0	0	0	39	0	0	0	0	0	0	0	0	0	0	0	0	0	0	0	0	0	0
DENOVO1048	Fungi	Ascomycota	Sordariomycetes	Xylariales	unknown Xylariales 4	unknown Xylariales 4	unknown Xylariales 4	0	0	0	0	0	0	0	0	0	36	36	36	0	0	0	0	0	0	0	0	0	0	0	36	0	0	0	0	0	0	0	0	0	0	0	0	0	0	0	0	0	0
DENOVO1238	Fungi	Ascomycota	Sordariomycetes	Xylariales	unknown Xylariales 5	unknown Xylariales 5	unknown Xylariales 5	0	1	0	0	0	1	0	0	0	0	0	1	24	0	0	0	0	24	0	0	0	0	24	25	0	0	0	0	0	0	0	0	0	0	0	0	0	0	0	0	0	0
DENOVO1273	Fungi	Ascomycota	Sordariomycetes	Xylariales	unknown Xylariales 6	unknown Xylariales 6	unknown Xylariales 6	0	5	0	0	0	5	0	0	0	0	0	5	20	0	0	0	0	20	0	0	0	0	20	25	0	0	0	0	0	0	0	0	0	0	0	0	0	0	0	0	0	0
DENOVO1295	Fungi	Ascomycota	Sordariomycetes	Xylariales	unknown Xylariales 7	unknown Xylariales 7	unknown Xylariales 7	0	2	0	0	0	2	0	0	0	0	0	2	19	0	0	0	0	19	0	0	0	0	19	21	0	0	0	0	0	0	0	0	0	0	0	0	0	0	0	0	0	0
DENOVO1704	Fungi	Ascomycota	Sordariomycetes	Xylariales	unknown Xylariales 8	unknown Xylariales 8	unknown Xylariales 8	0	0	0	0	0	0	0	0	0	16	16	16	0	0	0	0	0	0	0	0	0	0	0	16	0	0	0	0	0	0	0	0	0	0	0	0	0	0	0	0	0	0
DENOVO1707	Fungi	Ascomycota	Sordariomycetes	Xylariales	unknown Xylariales 9	unknown Xylariales 9	unknown Xylariales 9	0	0	0	0	0	0	0	0	0	17	17	17	0	0	0	0	0	0	0	0	0	0	0	17	0	0	0	0	0	0	0	0	0	0	0	0	0	0	0	0	0	0
DENOVO1709	Fungi	Ascomycota	Sordariomycetes	Xylariales	unknown Xylariales 10	unknown Xylariales 10	unknown Xylariales 10	0	0	0	0	0	0	0	0	0	10	10	10	0	0	0	0	0	0	0	0	0	0	0	10	0	0	0	0	0	0	0	0	0	0	0	0	0	0	0	0	0	0
DENOVO1763	Fungi	Ascomycota	Sordariomycetes	Xylariales	unknown Xylariales 11	unknown Xylariales 11	unknown Xylariales 11	0	1	0	0	0	1	0	0	0	0	0	1	17	0	0	0	0	17	0	0	0	0	17	18	0	0	0	0	0	0	0	0	0	0	0	0	0	0	0	0	0	0
DENOVO2154	Fungi	Ascomycota	Sordariomycetes	Xylariales	unknown Xylariales 12	unknown Xylariales 12	unknown Xylariales 12	0	0	0	0	0	0	0	0	0	14	14	14	0	0	0	0	0	0	0	0	0	0	0	14	0	0	0	0	0	0	0	0	0	0	0	0	0	0	0	0	0	0
DENOVO3008	Fungi	Ascomycota	Sordariomycetes	Xylariales	unknown Xylariales 13	unknown Xylariales 13	unknown Xylariales 13	0	10	0	0	0	10	0	0	0	0	0	10	11	0	0	0	0	11	0	0	0	0	11	21	0	0	0	0	0	0	0	0	0	0	0	0	0	0	0	0	0	0
DENOVO3636	Fungi	Ascomycota	Sordariomycetes	Xylariales	unknown Xylariales 14	unknown Xylariales 14	unknown Xylariales 14	0	0	0	0	0	0	0	0	0	0	0	0	11	0	0	0	0	11	0	0	0	0	11	11	0	0	0	0	0	0	0	0	0	0	0	0	0	0	0	0	0	0
DENOVO3991	Fungi	Ascomycota	Sordariomycetes	Xylariales	unknown Xylariales 15	unknown Xylariales 15	unknown Xylariales 15	0	7	0	0	0	7	0	0	0	0	0	7	5	0	0	0	0	5	0	0	0	0	5	12	0	0	0	0	0	0	0	0	0	0	0	0	0	0	0	0	0	0
DENOVO998	Fungi	Ascomycota	Sordariomycetes	Xylariales	Diatrypaceae	Eutypa	Eutypa sp. 1	0	0	19	0	0	19	0	0	0	0	0	19	0	0	0	0	0	0	0	0	0	0	0	19	0	0	0	0	0	0	0	0	0	0	0	0	0	0	0	0	0	0
DENOVO1256	Fungi	Ascomycota	Sordariomycetes	Xylariales	Diatrypaceae	Eutypa	Eutypa sp. 2	0	0	15	0	0	15	0	0	0	0	0	15	0	0	0	0	0	0	0	0	0	0	0	15	0	0	0	0	0	0	0	0	0	0	0	0	0	0	0	0	0	0
DENOVO1831	Fungi	Ascomycota	Sordariomycetes	Xylariales	Diatrypaceae	Eutypa	Eutypa sp. 3	0	0	2	0	0	2	0	0	0	0	0	2	0	0	0	0	0	0	0	0	0	0	0	2	0	0	0	0	0	0	0	0	0	0	0	0	0	0	0	0	0	0
DENOVO2287	Fungi	Ascomycota	Sordariomycetes	Xylariales	Diatrypaceae	Eutypa	Eutypa sp. 4	0	0	4	0	0	4	0	0	0	0	0	4	0	0	0	0	0	0	0	0	0	0	0	4	0	0	0	0	0	0	0	0	0	0	0	0	0	0	0	0	0	0
DENOVO2447	Fungi	Ascomycota	Sordariomycetes	Xylariales	Diatrypaceae	Eutypa	Eutypa sp. 5	0	0	8	0	0	8	0	0	0	0	0	8	0	0	0	0	0	0	0	0	0	0	0	8	0	0	0	0	0	0	0	0	0	0	0	0	0	0	0	0	0	0
DENOVO126	Fungi	Ascomycota	Sordariomycetes	Xylariales	Sporocadaceae	unknown Sporocadaceae 1	unknown Sporocadaceae 1	0	47	0	18	0	65	0	13	0	0	13	78	0	10	92	0	0	102	383	22	0	405	507	585	0	14	0	0	6	20	0	0	0	0	0	0	20	150	0	0	0	150
DENOVO154	Fungi	Ascomycota	Sordariomycetes	Xylariales	Sporocadaceae	unknown Sporocadaceae 2	unknown Sporocadaceae 2	0	28	0	21	0	49	0	9	0	0	9	58	0	6	58	0	0	64	286	24	0	310	374	432	0	14	0	0	3	17	0	0	0	0	0	0	17	139	0	4	0	143
DENOVO250	Fungi	Ascomycota	Sordariomycetes	Xylariales	Sporocadaceae	unknown Sporocadaceae 3	unknown Sporocadaceae 3	0	0	0	0	0	0	0	0	0	0	0	0	0	0	0	0	0	0	0	0	0	0	0	0	0	0	0	0	0	0	48	0	0	0	0	48	48	182	0	0	0	182
DENOVO285	Fungi	Ascomycota	Sordariomycetes	Xylariales	Sporocadaceae	unknown Sporocadaceae 4	unknown Sporocadaceae 4	0	0	0	0	0	0	0	0	0	0	0	0	0	0	0	0	0	0	0	0	0	0	0	0	0	0	0	0	0	0	43	0	0	0	0	43	43	135	0	0	0	135
DENOVO318	Fungi	Ascomycota	Sordariomycetes	Xylariales	Sporocadaceae	unknown Sporocadaceae 5	unknown Sporocadaceae 5	0	12	0	11	0	23	0	2	0	0	2	25	0	4	23	0	0	27	121	6	0	127	154	179	0	2	0	0	1	3	0	0	0	0	0	0	3	48	0	0	0	48
DENOVO350	Fungi	Ascomycota	Sordariomycetes	Xylariales	Sporocadaceae	unknown Sporocadaceae 6	unknown Sporocadaceae 6	0	7	0	5	0	12	0	3	0	0	3	15	0	3	23	0	0	26	101	5	0	106	132	147	0	5	0	0	1	6	0	0	0	0	0	0	6	37	0	1	0	38
DENOVO367	Fungi	Ascomycota	Sordariomycetes	Xylariales	Sporocadaceae	unknown Sporocadaceae 7	unknown Sporocadaceae 7	0	11	0	5	0	16	0	4	0	0	4	20	0	3	17	0	0	20	93	6	0	99	119	139	0	3	0	0	2	5	0	0	0	0	0	0	5	33	0	1	0	34
DENOVO374	Fungi	Ascomycota	Sordariomycetes	Xylariales	Sporocadaceae	unknown Sporocadaceae 8	unknown Sporocadaceae 8	0	7	0	8	0	15	0	2	0	0	2	17	0	3	17	0	1	21	77	5	0	82	103	120	0	5	0	0	1	6	0	0	0	0	0	0	6	28	0	1	0	29
DENOVO549	Fungi	Ascomycota	Sordariomycetes	Xylariales	Sporocadaceae	unknown Sporocadaceae 9	unknown Sporocadaceae 9	0	0	0	0	0	0	0	0	0	0	0	0	0	0	0	0	0	0	0	0	0	0	0	0	0	0	0	0	0	0	20	0	0	0	0	20	20	73	0	0	0	73
DENOVO654	Fungi	Ascomycota	Sordariomycetes	Xylariales	Sporocadaceae	unknown Sporocadaceae 10	unknown Sporocadaceae 10	0	0	0	0	0	0	0	0	0	0	0	0	0	0	0	0	0	0	0	0	0	0	0	0	0	0	0	0	0	0	15	0	0	0	0	15	15	50	0	0	0	50
DENOVO678	Fungi	Ascomycota	Sordariomycetes	Xylariales	Sporocadaceae	unknown Sporocadaceae 11	unknown Sporocadaceae 11	0	0	0	0	0	0	0	0	0	0	0	0	0	0	0	0	0	0	0	0	0	0	0	0	0	0	0	0	0	0	17	0	0	0	0	17	17	45	0	0	0	45
DENOVO700	Fungi	Ascomycota	Sordariomycetes	Xylariales	Sporocadaceae	unknown Sporocadaceae 12	unknown Sporocadaceae 12	0	0	0	0	0	0	0	0	0	0	0	0	0	0	0	0	0	0	0	0	0	0	0	0	0	0	0	0	0	0	9	0	0	0	0	9	9	48	0	0	0	48
DENOVO1007	Fungi	Ascomycota	Sordariomycetes	Xylariales	Sporocadaceae	unknown Sporocadaceae 13	unknown Sporocadaceae 13	0	0	0	0	0	0	0	0	0	0	0	0	0	0	0	0	0	0	1	0	0	1	1	1	0	0	0	0	0	0	0	0	0	0	0	0	0	0	0	0	0	0
DENOVO1036	Fungi	Ascomycota	Sordariomycetes	Xylariales	Sporocadaceae	unknown Sporocadaceae 14	unknown Sporocadaceae 14	0	0	0	0	0	0	0	0	0	0	0	0	0	0	0	0	0	0	0	0	0	0	0	0	0	0	0	0	0	0	0	0	0	0	0	0	0	0	0	0	0	0
DENOVO1075	Fungi	Ascomycota	Sordariomycetes	Xylariales	Sporocadaceae	unknown Sporocadaceae 15	unknown Sporocadaceae 15	0	0	0	0	0	0	0	0	0	0	0	0	0	0	0	0	0	0	0	0	0	0	0	0	0	18	0	0	0	18	0	0	0	0	0	0	18	0	0	0	0	0
DENOVO1150	Fungi	Ascomycota	Sordariomycetes	Xylariales	Sporocadaceae	unknown Sporocadaceae 16	unknown Sporocadaceae 16	0	0	0	0	0	0	0	0	0	0	0	0	0	0	0	0	0	0	0	0	0	0	0	0	0	20	0	0	0	20	0	0	0	0	0	0	20	0	0	0	0	0
DENOVO1174	Fungi	Ascomycota	Sordariomycetes	Xylariales	Sporocadaceae	unknown Sporocadaceae 17	unknown Sporocadaceae 17	0	0	0	0	0	0	0	0	0	0	0	0	0	0	0	0	0	0	0	0	0	0	0	0	0	0	0	0	0	0	0	0	0	0	0	0	0	0	0	0	0	0
DENOVO1848	Fungi	Ascomycota	Sordariomycetes	Xylariales	Sporocadaceae	unknown Sporocadaceae 18	unknown Sporocadaceae 18	0	0	0	0	0	0	0	0	0	0	0	0	0	0	0	0	0	0	0	0	0	0	0	0	0	7	0	0	0	7	0	0	0	0	0	0	7	0	0	0	0	0
DENOVO1911	Fungi	Ascomycota	Sordariomycetes	Xylariales	Sporocadaceae	unknown Sporocadaceae 19	unknown Sporocadaceae 19	0	0	0	0	0	0	0	0	0	0	0	0	0	0	0	0	0	0	0	0	0	0	0	0	0	9	0	0	0	9	0	0	0	0	0	0	9	0	0	0	0	0
DENOVO1913	Fungi	Ascomycota	Sordariomycetes	Xylariales	Sporocadaceae	unknown Sporocadaceae 20	unknown Sporocadaceae 20	0	0	0	0	0	0	0	0	0	0	0	0	0	0	0	0	0	0	0	0	0	0	0	0	0	5	0	0	0	5	0	0	0	0	0	0	5	0	0	0	0	0
DENOVO2252	Fungi	Ascomycota	Sordariomycetes	Xylariales	Sporocadaceae	unknown Sporocadaceae 21	unknown Sporocadaceae 21	0	0	0	0	0	0	0	0	0	0	0	0	0	0	0	0	0	0	0	0	0	0	0	0	0	0	0	0	0	0	0	0	0	0	0	0	0	0	0	0	0	0
DENOVO2362	Fungi	Ascomycota	Sordariomycetes	Xylariales	Sporocadaceae	unknown Sporocadaceae 22	unknown Sporocadaceae 22	0	0	0	0	0	0	0	0	0	0	0	0	0	0	0	0	0	0	0	0	0	0	0	0	0	0	0	0	0	0	0	0	0	0	0	0	0	0	0	0	0	0
DENOVO2364	Fungi	Ascomycota	Sordariomycetes	Xylariales	Sporocadaceae	unknown Sporocadaceae 23	unknown Sporocadaceae 23	0	0	0	0	0	0	0	0	0	0	0	0	0	0	0	0	0	0	0	0	0	0	0	0	0	0	0	0	0	0	0	0	0	0	0	0	0	0	0	0	0	0
DENOVO2440	Fungi	Ascomycota	Sordariomycetes	Xylariales	Sporocadaceae	unknown Sporocadaceae 24	unknown Sporocadaceae 24	0	0	0	0	0	0	0	0	0	0	0	0	0	0	0	0	0	0	0	0	0	0	0	0	0	3	0	0	0	3	0	0	0	0	0	0	3	0	0	0	0	0
DENOVO2454	Fungi	Ascomycota	Sordariomycetes	Xylariales	Sporocadaceae	unknown Sporocadaceae 25	unknown Sporocadaceae 25	0	0	0	2	0	2	0	0	0	0	0	2	0	0	0	0	0	0	6	0	0	6	6	8	0	18	0	0	0	18	0	0	0	0	0	0	18	0	0	4	0	4
DENOVO2534	Fungi	Ascomycota	Sordariomycetes	Xylariales	Sporocadaceae	unknown Sporocadaceae 26	unknown Sporocadaceae 26	0	0	0	0	0	0	0	0	0	0	0	0	0	0	0	0	0	0	0	0	0	0	0	0	0	0	0	0	0	0	0	0	0	0	0	0	0	0	0	0	0	0
DENOVO28	Fungi	Ascomycota	Sordariomycetes	Xylariales	Xylariaceae	unknown Xylariaceae 1	unknown Xylariaceae 1	0	13	0	0	0	13	0	0	27	0	27	40	0	0	0	0	0	0	0	2	0	2	2	42	0	0	0	0	0	0	0	0	0	0	20	20	20	0	0	0	0	0
DENOVO38	Fungi	Ascomycota	Sordariomycetes	Xylariales	Xylariaceae	unknown Xylariaceae 2	unknown Xylariaceae 2	0	11	0	0	0	11	0	0	19	0	19	30	0	0	0	0	0	0	0	0	0	0	0	30	0	0	0	0	0	0	0	0	0	0	30	30	30	0	0	0	0	0
DENOVO93	Fungi	Ascomycota	Sordariomycetes	Xylariales	Xylariaceae	unknown Xylariaceae 3	unknown Xylariaceae 3	0	4	0	0	0	4	0	0	6	0	6	10	0	0	0	0	0	0	0	0	0	0	0	10	0	0	0	0	0	0	0	0	0	0	6	6	6	0	0	0	0	0
DENOVO111	Fungi	Ascomycota	Sordariomycetes	Xylariales	Xylariaceae	unknown Xylariaceae 4	unknown Xylariaceae 4	0	3	0	0	0	3	0	0	6	0	6	9	0	0	0	0	0	0	0	1	0	1	1	10	0	1	0	0	0	1	0	0	0	0	8	8	9	0	0	0	0	0
DENOVO116	Fungi	Ascomycota	Sordariomycetes	Xylariales	Xylariaceae	unknown Xylariaceae 5	unknown Xylariaceae 5	0	7	0	0	0	7	0	0	10	0	10	17	0	0	0	0	0	0	0	0	0	0	0	17	0	0	0	0	0	0	0	0	0	0	12	12	12	0	0	0	0	0
DENOVO138	Fungi	Ascomycota	Sordariomycetes	Xylariales	Xylariaceae	unknown Xylariaceae 6	unknown Xylariaceae 6	0	0	0	27	0	27	0	0	0	0	0	27	0	0	0	0	0	0	0	0	0	0	0	27	0	0	0	0	0	0	0	0	0	0	0	0	0	0	0	0	0	0
DENOVO151	Fungi	Ascomycota	Sordariomycetes	Xylariales	Xylariaceae	unknown Xylariaceae 7	unknown Xylariaceae 7	0	2	0	0	0	2	0	0	5	0	5	7	0	0	0	0	0	0	0	0	0	0	0	7	0	0	0	0	0	0	0	0	0	0	4	4	4	0	0	0	0	0
DENOVO170	Fungi	Ascomycota	Sordariomycetes	Xylariales	Xylariaceae	unknown Xylariaceae 8	unknown Xylariaceae 8	0	0	0	0	0	0	0	0	0	0	0	0	0	0	0	0	0	0	0	0	0	0	0	0	0	0	0	0	0	0	0	0	0	0	0	0	0	0	0	0	0	0
DENOVO180	Fungi	Ascomycota	Sordariomycetes	Xylariales	Xylariaceae	unknown Xylariaceae 9	unknown Xylariaceae 9	0	0	0	21	0	21	0	0	0	0	0	21	0	0	0	0	0	0	0	0	0	0	0	21	0	0	0	0	0	0	0	0	0	0	0	0	0	0	0	0	0	0
DENOVO406	Fungi	Ascomycota	Sordariomycetes	Xylariales	Xylariaceae	unknown Xylariaceae 10	unknown Xylariaceae 10	0	0	0	8	0	8	0	0	0	0	0	8	0	0	0	0	0	0	0	0	0	0	0	8	0	0	0	0	0	0	0	0	0	0	0	0	0	0	0	0	0	0
DENOVO466	Fungi	Ascomycota	Sordariomycetes	Xylariales	Xylariaceae	unknown Xylariaceae 11	unknown Xylariaceae 11	0	0	0	4	0	4	0	0	0	0	0	4	0	0	0	0	0	0	0	0	0	0	0	4	0	0	0	0	0	0	0	0	0	0	0	0	0	0	0	0	0	0
DENOVO503	Fungi	Ascomycota	Sordariomycetes	Xylariales	Xylariaceae	unknown Xylariaceae 12	unknown Xylariaceae 12	0	0	0	10	0	10	0	0	0	0	0	10	0	0	0	0	0	0	0	0	0	0	0	10	0	0	0	0	0	0	0	0	0	0	0	0	0	0	0	0	0	0
DENOVO559	Fungi	Ascomycota	Sordariomycetes	Xylariales	Xylariaceae	unknown Xylariaceae 13	unknown Xylariaceae 13	0	0	0	6	0	6	0	0	0	0	0	6	0	0	0	0	0	0	0	0	0	0	0	6	0	0	0	0	0	0	0	0	0	0	0	0	0	0	0	0	0	0
DENOVO2211	Fungi	Ascomycota	Sordariomycetes	Xylariales	Xylariaceae	unknown Xylariaceae 14	unknown Xylariaceae 14	0	0	0	0	0	0	0	0	1	0	1	1	0	0	0	0	0	0	0	0	0	0	0	1	0	0	0	0	0	0	0	0	0	0	0	0	0	0	0	0	0	0
DENOVO3209	Fungi	Ascomycota	Sordariomycetes	Xylariales	Xylariales_fam_Incertae_sedis	Phialemoniopsis	Phialemoniopsis_cornearis 1	0	14	0	0	0	14	0	0	0	0	0	14	0	0	0	0	0	0	0	0	0	0	0	14	0	0	0	0	0	0	0	0	0	0	0	0	0	0	0	0	0	0
DENOVO3319	Fungi	Ascomycota	Sordariomycetes	Xylariales	Xylariales_fam_Incertae_sedis	Phialemoniopsis	Phialemoniopsis_cornearis 2	0	15	0	0	0	15	0	0	0	0	0	15	0	0	0	0	0	0	0	0	0	0	0	15	0	0	0	0	0	0	0	0	0	0	0	0	0	0	0	0	0	0
DENOVO1085	Fungi	Ascomycota	Sordariomycetes	Xylariales	Xylariales_fam_Incertae_sedis	Pseudophloeospora	Pseudophloeospora_jollyi 1	0	0	0	0	0	0	0	0	0	0	0	0	0	0	0	0	0	0	0	0	0	0	0	0	0	0	0	0	0	0	0	0	0	0	20	20	20	3	0	8	0	11
DENOVO1166	Fungi	Ascomycota	Sordariomycetes	Xylariales	Xylariales_fam_Incertae_sedis	Pseudophloeospora	Pseudophloeospora_jollyi 2	0	0	0	0	0	0	0	0	0	0	0	0	0	0	0	0	0	0	0	0	0	0	0	0	0	0	0	0	0	0	0	0	0	0	19	19	19	3	0	3	0	6
DENOVO1851	Fungi	Ascomycota	Sordariomycetes	Xylariales	Xylariales_fam_Incertae_sedis	Pseudophloeospora	Pseudophloeospora_jollyi 3	0	0	0	0	0	0	0	0	0	0	0	0	0	0	0	0	0	0	0	0	0	0	0	0	0	0	0	0	0	0	0	0	0	0	9	9	9	0	0	1	0	1
DENOVO2083	Fungi	Ascomycota	Sordariomycetes	Xylariales	Xylariales_fam_Incertae_sedis	Pseudophloeospora	Pseudophloeospora_jollyi 4	0	0	0	0	0	0	0	0	0	0	0	0	0	0	0	0	0	0	0	0	0	0	0	0	0	0	0	0	0	0	0	0	0	0	8	8	8	1	0	1	0	2
DENOVO2639	Fungi	Ascomycota	Sordariomycetes	Xylariales	Xylariales_fam_Incertae_sedis	Pseudophloeospora	Pseudophloeospora_jollyi 5	0	0	0	0	0	0	0	0	0	0	0	0	0	0	0	0	0	0	0	0	0	0	0	0	0	0	0	0	0	0	0	0	0	0	3	3	3	2	0	2	0	4
DENOVO2881	Fungi	Ascomycota	Sordariomycetes	Xylariales	Xylariales_fam_Incertae_sedis	Pseudophloeospora	Pseudophloeospora_jollyi 6	0	0	0	0	0	0	0	0	0	0	0	0	0	0	0	0	0	0	0	0	0	0	0	0	0	0	0	0	0	0	0	0	0	0	1	1	1	0	0	1	0	1
DENOVO3168	Fungi	Ascomycota	Sordariomycetes	Xylariales	Xylariales_fam_Incertae_sedis	Pseudophloeospora	Pseudophloeospora_jollyi 7	0	0	0	0	0	0	0	0	0	0	0	0	0	0	0	0	0	0	0	0	0	0	0	0	0	0	0	0	0	0	0	0	0	0	3	3	3	0	0	2	0	2
DENOVO479	Fungi	Ascomycota	Taphrinomycetes	Taphrinales	Taphrinaceae	Taphrina	Taphrina sp. 1	0	0	0	0	0	0	0	0	0	0	0	0	0	0	0	0	0	0	0	0	0	0	0	0	0	0	0	0	0	0	6	0	0	0	0	6	6	0	0	0	0	0
DENOVO529	Fungi	Ascomycota	Taphrinomycetes	Taphrinales	Taphrinaceae	Taphrina	Taphrina sp. 2	0	0	0	0	0	0	0	0	0	0	0	0	0	0	0	0	0	0	0	0	0	0	0	0	0	0	0	0	0	0	2	0	0	0	0	2	2	0	0	0	0	0
DENOVO1500	Fungi	Ascomycota	Taphrinomycetes	Taphrinales	Taphrinaceae	Taphrina	Taphrina sp. 3	0	0	0	0	0	0	0	0	0	0	0	0	0	0	0	0	0	0	0	0	0	0	0	0	0	0	0	0	0	0	2	0	0	0	0	2	2	0	0	0	0	0
DENOVO1701	Fungi	Ascomycota	Taphrinomycetes	Taphrinales	Taphrinaceae	Taphrina	Taphrina sp. 4	0	0	0	0	0	0	0	0	0	0	0	0	0	0	0	0	0	0	0	0	0	0	0	0	0	0	0	0	0	0	3	0	0	0	0	3	3	0	0	0	0	0
DENOVO483	Fungi	Basidiomycota	unknown Basidiomycota 1	unknown Basidiomycota 1	unknown Basidiomycota 1	unknown Basidiomycota 1	unknown Basidiomycota 1	0	0	0	0	0	0	0	0	0	0	0	0	0	0	0	0	0	0	0	0	0	0	0	0	29	0	0	0	0	29	0	0	0	0	0	0	29	0	0	0	0	0
DENOVO1521	Fungi	Basidiomycota	unknown Basidiomycota 2	unknown Basidiomycota 2	unknown Basidiomycota 2	unknown Basidiomycota 2	unknown Basidiomycota 2	0	0	0	0	0	0	0	0	0	0	0	0	0	0	0	0	0	0	0	0	0	0	0	0	8	0	0	0	0	8	0	0	0	0	0	0	8	0	0	0	0	0
DENOVO1524	Fungi	Basidiomycota	unknown Basidiomycota 3	unknown Basidiomycota 3	unknown Basidiomycota 3	unknown Basidiomycota 3	unknown Basidiomycota 3	0	0	0	0	0	0	0	0	0	0	0	0	0	0	0	0	0	0	0	0	0	0	0	0	13	0	0	0	0	13	0	0	0	0	0	0	13	0	0	0	0	0
DENOVO68	Fungi	Basidiomycota	unknown Basidiomycota 4	unknown Basidiomycota 4	unknown Basidiomycota 4	unknown Basidiomycota 4	unknown Basidiomycota 4	0	0	0	0	0	0	0	0	107	292	399	399	0	0	0	0	0	0	0	0	0	0	0	399	0	169	0	0	0	169	0	179	0	0	270	449	618	0	0	0	0	0
DENOVO162	Fungi	Basidiomycota	unknown Basidiomycota 5	unknown Basidiomycota 5	unknown Basidiomycota 5	unknown Basidiomycota 5	unknown Basidiomycota 5	0	0	0	7	14	21	0	0	0	0	0	21	0	0	0	0	0	0	0	0	0	0	0	21	0	0	0	0	0	0	0	0	0	0	0	0	0	0	0	0	0	0
DENOVO189	Fungi	Basidiomycota	unknown Basidiomycota 6	unknown Basidiomycota 6	unknown Basidiomycota 6	unknown Basidiomycota 6	unknown Basidiomycota 6	0	0	0	0	0	0	0	0	23	111	134	134	0	0	0	0	0	0	0	0	1	1	1	135	0	52	0	0	0	52	0	53	0	0	54	107	159	0	0	0	0	0
DENOVO203	Fungi	Basidiomycota	unknown Basidiomycota 7	unknown Basidiomycota 7	unknown Basidiomycota 7	unknown Basidiomycota 7	unknown Basidiomycota 7	0	0	0	0	0	0	0	0	29	81	110	110	0	0	0	0	0	0	0	0	0	0	0	110	0	53	0	0	0	53	0	37	0	0	73	110	163	0	0	0	0	0
DENOVO433	Fungi	Basidiomycota	unknown Basidiomycota 8	unknown Basidiomycota 8	unknown Basidiomycota 8	unknown Basidiomycota 8	unknown Basidiomycota 8	0	0	0	1	8	9	0	0	0	0	0	9	0	0	0	0	0	0	0	0	0	0	0	9	0	0	0	0	0	0	0	0	0	0	0	0	0	0	0	0	0	0
DENOVO512	Fungi	Basidiomycota	unknown Basidiomycota 9	unknown Basidiomycota 9	unknown Basidiomycota 9	unknown Basidiomycota 9	unknown Basidiomycota 9	0	0	0	1	4	5	0	0	0	0	0	5	0	0	0	0	0	0	0	0	0	0	0	5	0	0	0	0	0	0	0	0	0	0	0	0	0	0	0	0	0	0
DENOVO134	Fungi	Basidiomycota	Agaricomycetes	unknown Agaricomycetes 1	unknown Agaricomycetes 1	unknown Agaricomycetes 1	unknown Agaricomycetes 1	0	0	0	0	0	0	0	46	0	0	46	46	0	0	0	0	0	0	0	0	0	0	0	46	0	0	0	0	0	0	1	0	0	0	0	1	1	0	0	0	0	0
DENOVO160	Fungi	Basidiomycota	Agaricomycetes	unknown Agaricomycetes 2	unknown Agaricomycetes 2	unknown Agaricomycetes 2	unknown Agaricomycetes 2	0	0	0	0	0	0	0	40	0	0	40	40	0	0	0	0	0	0	0	0	0	0	0	40	0	0	0	0	0	0	0	0	0	0	0	0	0	0	0	0	0	0
DENOVO351	Fungi	Basidiomycota	Agaricomycetes	unknown Agaricomycetes 3	unknown Agaricomycetes 3	unknown Agaricomycetes 3	unknown Agaricomycetes 3	0	0	0	0	0	0	0	0	0	0	0	0	0	0	0	0	0	0	0	0	0	0	0	0	0	0	0	0	0	0	471	0	0	0	0	471	471	0	0	0	0	0
DENOVO405	Fungi	Basidiomycota	Agaricomycetes	unknown Agaricomycetes 4	unknown Agaricomycetes 4	unknown Agaricomycetes 4	unknown Agaricomycetes 4	0	0	0	0	0	0	0	0	0	0	0	0	0	0	0	0	0	0	0	0	0	0	0	0	0	0	0	0	0	0	99	0	0	0	0	99	99	0	0	0	0	0
DENOVO407	Fungi	Basidiomycota	Agaricomycetes	unknown Agaricomycetes 5	unknown Agaricomycetes 5	unknown Agaricomycetes 5	unknown Agaricomycetes 5	0	0	0	0	0	0	0	0	0	0	0	0	0	0	0	0	0	0	0	0	0	0	0	0	0	0	0	0	0	0	355	0	0	0	0	355	355	0	0	0	0	0
DENOVO435	Fungi	Basidiomycota	Agaricomycetes	unknown Agaricomycetes 6	unknown Agaricomycetes 6	unknown Agaricomycetes 6	unknown Agaricomycetes 6	0	0	0	0	0	0	0	0	0	0	0	0	0	0	0	0	0	0	0	0	0	0	0	0	0	0	0	0	0	0	68	0	0	0	0	68	68	0	0	0	0	0
DENOVO1607	Fungi	Basidiomycota	Agaricomycetes	unknown Agaricomycetes 7	unknown Agaricomycetes 7	unknown Agaricomycetes 7	unknown Agaricomycetes 7	0	0	0	0	0	0	0	0	14	0	14	14	0	0	0	0	0	0	0	0	0	0	0	14	0	0	0	0	0	0	0	0	0	0	0	0	0	0	0	0	0	0
DENOVO1742	Fungi	Basidiomycota	Agaricomycetes	unknown Agaricomycetes 8	unknown Agaricomycetes 8	unknown Agaricomycetes 8	unknown Agaricomycetes 8	0	0	0	0	0	0	0	0	11	0	11	11	0	0	0	0	0	0	0	0	0	0	0	11	0	0	0	0	0	0	0	0	0	0	0	0	0	0	0	0	0	0
DENOVO2321	Fungi	Basidiomycota	Agaricomycetes	unknown Agaricomycetes 9	unknown Agaricomycetes 9	unknown Agaricomycetes 9	unknown Agaricomycetes 9	0	0	0	13	0	13	0	0	0	0	0	13	0	0	0	0	0	0	0	0	0	0	0	13	0	0	0	0	0	0	0	0	0	0	0	0	0	0	0	0	0	0
DENOVO2489	Fungi	Basidiomycota	Agaricomycetes	unknown Agaricomycetes 10	unknown Agaricomycetes 10	unknown Agaricomycetes 10	unknown Agaricomycetes 10	0	0	0	10	0	10	0	0	0	0	0	10	0	0	0	0	0	0	0	0	0	0	0	10	0	0	0	0	0	0	0	0	0	0	0	0	0	0	0	0	0	0
DENOVO3002	Fungi	Basidiomycota	Agaricomycetes	unknown Agaricomycetes 11	unknown Agaricomycetes 11	unknown Agaricomycetes 11	unknown Agaricomycetes 11	0	0	0	0	0	0	0	0	2	0	2	2	0	0	0	0	0	0	0	0	0	0	0	2	0	0	0	0	0	0	0	0	0	0	0	0	0	0	0	0	0	0
DENOVO3096	Fungi	Basidiomycota	Agaricomycetes	unknown Agaricomycetes 12	unknown Agaricomycetes 12	unknown Agaricomycetes 12	unknown Agaricomycetes 12	0	0	0	4	0	4	0	0	0	0	0	4	0	0	0	0	0	0	0	0	0	0	0	4	0	0	0	0	0	0	0	0	0	0	0	0	0	0	0	0	0	0
DENOVO3164	Fungi	Basidiomycota	Agaricomycetes	unknown Agaricomycetes 13	unknown Agaricomycetes 13	unknown Agaricomycetes 13	unknown Agaricomycetes 13	0	0	0	0	0	0	0	0	3	0	3	3	0	0	0	0	0	0	0	0	0	0	0	3	0	0	0	0	0	0	0	0	0	0	0	0	0	0	0	0	0	0
DENOVO3553	Fungi	Basidiomycota	Agaricomycetes	unknown Agaricomycetes 14	unknown Agaricomycetes 14	unknown Agaricomycetes 14	unknown Agaricomycetes 14	0	0	0	2	0	2	0	0	0	0	0	2	0	0	0	0	0	0	0	0	0	0	0	2	0	0	0	0	0	0	0	0	0	0	0	0	0	0	0	0	0	0
DENOVO3642	Fungi	Basidiomycota	Agaricomycetes	unknown Agaricomycetes 15	unknown Agaricomycetes 15	unknown Agaricomycetes 15	unknown Agaricomycetes 15	0	0	0	0	0	0	0	0	2	0	2	2	0	0	0	0	0	0	0	0	0	0	0	2	0	0	0	0	0	0	0	0	0	0	0	0	0	0	0	0	0	0
DENOVO3759	Fungi	Basidiomycota	Agaricomycetes	unknown Agaricomycetes 16	unknown Agaricomycetes 16	unknown Agaricomycetes 16	unknown Agaricomycetes 16	0	0	0	0	0	0	0	0	2	0	2	2	0	0	0	0	0	0	0	0	0	0	0	2	0	0	0	0	0	0	0	0	0	0	0	0	0	0	0	0	0	0
DENOVO4024	Fungi	Basidiomycota	Agaricomycetes	unknown Agaricomycetes 17	unknown Agaricomycetes 17	unknown Agaricomycetes 17	unknown Agaricomycetes 17	0	0	0	0	0	0	0	0	3	0	3	3	0	0	0	0	0	0	0	0	0	0	0	3	0	0	0	0	0	0	0	0	0	0	0	0	0	0	0	0	0	0
DENOVO4172	Fungi	Basidiomycota	Agaricomycetes	unknown Agaricomycetes 18	unknown Agaricomycetes 18	unknown Agaricomycetes 18	unknown Agaricomycetes 18	0	0	0	5	0	5	0	0	0	0	0	5	0	0	0	0	0	0	0	0	0	0	0	5	0	0	0	0	0	0	0	0	0	0	0	0	0	0	0	0	0	0
DENOVO4198	Fungi	Basidiomycota	Agaricomycetes	unknown Agaricomycetes 19	unknown Agaricomycetes 19	unknown Agaricomycetes 19	unknown Agaricomycetes 19	0	0	0	0	0	0	0	0	3	0	3	3	0	0	0	0	0	0	0	0	0	0	0	3	0	0	0	0	0	0	0	0	0	0	0	0	0	0	0	0	0	0
DENOVO3419	Fungi	Basidiomycota	Agaricomycetes	Agaricales	Inocybaceae	Inocybe	Inocybe sp. 1	0	0	0	0	0	0	0	0	0	0	0	0	0	0	0	0	0	0	0	0	0	0	0	0	0	0	0	11	0	11	0	0	0	0	0	0	11	0	0	0	0	0
DENOVO3542	Fungi	Basidiomycota	Agaricomycetes	Agaricales	Inocybaceae	Inocybe	Inocybe sp. 2	0	0	0	0	0	0	0	0	0	0	0	0	0	0	0	0	0	0	0	0	0	0	0	0	0	0	0	9	0	9	0	0	0	0	0	0	9	0	0	0	0	0
DENOVO4206	Fungi	Basidiomycota	Agaricomycetes	Agaricales	Inocybaceae	Inocybe	Inocybe sp. 3	0	0	0	0	0	0	0	0	0	0	0	0	0	0	0	0	0	0	0	0	0	0	0	0	0	0	0	4	0	4	0	0	0	0	0	0	4	0	0	0	0	0
DENOVO3212	Fungi	Basidiomycota	Agaricomycetes	Agaricales	Omphalotaceae	Gymnopus	Gymnopus_dryophilus 1	0	0	0	0	0	0	0	8	0	0	8	8	0	0	0	0	0	0	0	0	0	0	0	8	0	0	0	0	0	0	0	0	0	0	0	0	0	0	0	0	0	0
DENOVO3171	Fungi	Basidiomycota	Agaricomycetes	Agaricales	Pleurotaceae	Pleurotus	Pleurotus sp. 1	0	12	0	0	0	12	0	0	0	0	0	12	0	0	0	0	0	0	0	0	0	0	0	12	0	0	0	0	0	0	0	0	0	0	0	0	0	0	0	0	0	0
DENOVO3222	Fungi	Basidiomycota	Agaricomycetes	Agaricales	Pleurotaceae	Pleurotus	Pleurotus sp. 2	0	16	0	0	0	16	0	0	0	0	0	16	0	0	0	0	0	0	0	0	0	0	0	16	0	0	0	0	0	0	0	0	0	0	0	0	0	0	0	0	0	0
DENOVO895	Fungi	Basidiomycota	Agaricomycetes	Agaricales	Tricholomataceae	Mycena	Mycena sp. 1	0	0	0	0	0	0	0	0	0	0	0	0	0	44	0	0	0	44	0	0	0	0	44	44	0	0	0	0	0	0	0	0	0	0	0	0	0	0	0	0	0	0
DENOVO900	Fungi	Basidiomycota	Agaricomycetes	Agaricales	Tricholomataceae	Mycena	Mycena sp. 2	0	0	0	0	0	0	0	0	0	0	0	0	0	26	0	0	0	26	0	0	0	0	26	26	0	0	0	0	0	0	0	0	0	0	0	0	0	0	0	0	0	0
DENOVO1614	Fungi	Basidiomycota	Agaricomycetes	Agaricales	Tricholomataceae	Mycena	Mycena sp. 3	0	0	0	0	0	0	0	0	0	0	0	0	0	11	0	0	0	11	0	0	0	0	11	11	0	0	0	0	0	0	0	0	0	0	0	0	0	0	0	0	0	0
DENOVO1762	Fungi	Basidiomycota	Agaricomycetes	Agaricales	Tricholomataceae	Mycena	Mycena sp. 4	0	0	0	0	0	0	0	0	0	0	0	0	0	7	0	0	0	7	0	0	0	0	7	7	0	0	0	0	0	0	0	0	0	0	0	0	0	0	0	0	0	0
DENOVO1850	Fungi	Basidiomycota	Agaricomycetes	Agaricales	Tricholomataceae	Mycena	Mycena sp. 5	0	0	0	0	0	0	0	0	0	0	0	0	0	10	0	0	0	10	0	0	0	0	10	10	0	0	0	0	0	0	0	0	0	0	0	0	0	0	0	0	0	0
DENOVO1914	Fungi	Basidiomycota	Agaricomycetes	Agaricales	Tricholomataceae	Mycena	Mycena sp. 6	0	0	0	0	0	0	0	0	0	0	0	0	0	12	0	0	0	12	0	0	0	0	12	12	0	0	0	0	0	0	0	0	0	0	0	0	0	0	0	0	0	0
DENOVO660	Fungi	Basidiomycota	Agaricomycetes	Cantharellales	Cantharellales_fam_Incertae_sedis	Sistotrema	Sistotrema sp. 1	0	0	0	0	0	0	0	0	0	0	0	0	0	0	0	0	0	0	0	0	0	0	0	0	0	0	0	0	0	0	0	0	0	0	0	0	0	0	0	0	0	0
DENOVO680	Fungi	Basidiomycota	Agaricomycetes	Cantharellales	Cantharellales_fam_Incertae_sedis	Sistotrema	Sistotrema sp. 2	0	0	0	0	0	0	0	0	0	0	0	0	0	0	0	0	0	0	0	0	0	0	0	0	0	0	0	0	0	0	0	0	0	0	0	0	0	0	0	0	0	0
DENOVO1556	Fungi	Basidiomycota	Agaricomycetes	Cantharellales	Cantharellales_fam_Incertae_sedis	Sistotrema	Sistotrema sp. 3	0	0	0	0	0	0	0	0	0	0	0	0	0	0	0	0	0	0	0	0	0	0	0	0	0	0	0	0	0	0	0	0	0	0	0	0	0	0	0	0	0	0
DENOVO1622	Fungi	Basidiomycota	Agaricomycetes	Cantharellales	Cantharellales_fam_Incertae_sedis	Sistotrema	Sistotrema sp. 4	0	0	0	0	0	0	0	0	0	0	0	0	0	0	0	0	0	0	0	0	0	0	0	0	0	0	0	0	0	0	0	0	0	0	0	0	0	0	0	0	0	0
DENOVO1660	Fungi	Basidiomycota	Agaricomycetes	Cantharellales	Cantharellales_fam_Incertae_sedis	Sistotrema	Sistotrema sp. 5	0	0	0	0	0	0	0	0	0	0	0	0	0	0	0	0	0	0	0	0	0	0	0	0	0	0	0	0	0	0	0	0	0	0	0	0	0	0	0	0	0	0
DENOVO2013	Fungi	Basidiomycota	Agaricomycetes	Cantharellales	Cantharellales_fam_Incertae_sedis	Sistotrema	Sistotrema sp. 6	0	0	0	0	0	0	0	0	0	0	0	0	0	0	0	0	0	0	0	0	0	0	0	0	0	0	0	0	0	0	0	0	0	0	0	0	0	0	0	0	0	0
DENOVO2055	Fungi	Basidiomycota	Agaricomycetes	Cantharellales	Cantharellales_fam_Incertae_sedis	Sistotrema	Sistotrema sp. 7	0	0	0	0	0	0	0	0	0	0	0	0	0	0	0	0	0	0	0	0	0	0	0	0	0	0	0	0	0	0	0	0	0	0	0	0	0	0	0	0	0	0
DENOVO2254	Fungi	Basidiomycota	Agaricomycetes	Cantharellales	Cantharellales_fam_Incertae_sedis	Sistotrema	Sistotrema sp. 8	0	0	0	0	0	0	0	0	0	0	0	0	0	0	0	0	0	0	0	0	0	0	0	0	0	0	0	0	0	0	0	0	0	0	0	0	0	0	0	0	0	0
DENOVO3740	Fungi	Basidiomycota	Agaricomycetes	Cantharellales	Cantharellales_fam_Incertae_sedis	Sistotrema	Sistotrema sp. 9	0	0	0	0	0	0	0	0	4	0	4	4	0	0	0	0	0	0	0	0	0	0	0	4	0	0	0	0	0	0	0	0	0	0	0	0	0	0	0	0	0	0
DENOVO1259	Fungi	Basidiomycota	Agaricomycetes	Cantharellales	Ceratobasidiaceae	unknown Ceratobasidiaceae 1	unknown Ceratobasidiaceae 1	0	31	0	0	0	31	0	0	0	0	0	31	0	0	0	0	0	0	0	0	0	0	0	31	0	0	0	0	0	0	0	0	0	0	0	0	0	0	0	0	0	0
DENOVO1357	Fungi	Basidiomycota	Agaricomycetes	Cantharellales	Ceratobasidiaceae	unknown Ceratobasidiaceae 2	unknown Ceratobasidiaceae 2	0	32	0	0	0	32	0	0	0	0	0	32	0	0	0	0	0	0	0	0	0	0	0	32	0	0	0	0	0	0	0	0	0	0	0	0	0	0	0	0	0	0
DENOVO2387	Fungi	Basidiomycota	Agaricomycetes	Cantharellales	Ceratobasidiaceae	unknown Ceratobasidiaceae 3	unknown Ceratobasidiaceae 3	0	10	0	0	0	10	0	0	0	0	0	10	0	0	0	0	0	0	0	0	0	0	0	10	0	0	0	0	0	0	0	0	0	0	0	0	0	0	0	0	0	0
DENOVO2520	Fungi	Basidiomycota	Agaricomycetes	Cantharellales	Ceratobasidiaceae	unknown Ceratobasidiaceae 4	unknown Ceratobasidiaceae 4	0	10	0	0	0	10	0	0	0	0	0	10	0	0	0	0	0	0	0	0	0	0	0	10	0	0	0	0	0	0	0	0	0	0	0	0	0	0	0	0	0	0
DENOVO2734	Fungi	Basidiomycota	Agaricomycetes	Cantharellales	Ceratobasidiaceae	unknown Ceratobasidiaceae 5	unknown Ceratobasidiaceae 5	0	10	0	0	0	10	0	0	0	0	0	10	0	0	0	0	0	0	0	0	0	0	0	10	0	0	0	0	0	0	0	0	0	0	0	0	0	0	0	0	0	0
DENOVO3066	Fungi	Basidiomycota	Agaricomycetes	Cantharellales	Ceratobasidiaceae	unknown Ceratobasidiaceae 6	unknown Ceratobasidiaceae 6	0	5	0	0	0	5	0	0	0	0	0	5	0	0	0	0	0	0	0	0	0	0	0	5	0	0	0	0	0	0	0	0	0	0	0	0	0	0	0	0	0	0
DENOVO3632	Fungi	Basidiomycota	Agaricomycetes	Cantharellales	Ceratobasidiaceae	unknown Ceratobasidiaceae 7	unknown Ceratobasidiaceae 7	0	0	0	5	0	5	0	0	0	0	0	5	0	0	0	0	0	0	0	0	0	0	0	5	0	0	0	0	0	0	0	0	0	0	0	0	0	0	0	0	0	0
DENOVO3744	Fungi	Basidiomycota	Agaricomycetes	Cantharellales	Ceratobasidiaceae	unknown Ceratobasidiaceae 8	unknown Ceratobasidiaceae 8	0	8	0	0	0	8	0	0	0	0	0	8	0	0	0	0	0	0	0	0	0	0	0	8	0	0	0	0	0	0	0	0	0	0	0	0	0	0	0	0	0	0
DENOVO1244	Fungi	Basidiomycota	Agaricomycetes	Corticiales	Vuilleminiaceae	Vuilleminia	Vuilleminia sp. 1	0	0	0	0	0	0	0	0	0	0	0	0	0	0	0	0	0	0	0	0	0	0	0	0	0	0	0	0	0	0	0	0	0	0	0	0	0	27	0	0	0	27
DENOVO1255	Fungi	Basidiomycota	Agaricomycetes	Corticiales	Vuilleminiaceae	Vuilleminia	Vuilleminia sp. 2	0	0	0	0	0	0	0	0	0	0	0	0	0	0	0	0	0	0	0	0	0	0	0	0	0	0	0	0	0	0	0	0	0	0	0	0	0	23	0	0	0	23
DENOVO2159	Fungi	Basidiomycota	Agaricomycetes	Corticiales	Vuilleminiaceae	Vuilleminia	Vuilleminia sp. 3	0	0	0	0	0	0	0	0	0	0	0	0	0	0	0	0	0	0	0	0	0	0	0	0	0	0	0	0	0	0	0	0	0	0	0	0	0	6	0	0	0	6
DENOVO2250	Fungi	Basidiomycota	Agaricomycetes	Corticiales	Vuilleminiaceae	Vuilleminia	Vuilleminia sp. 4	0	0	0	0	0	0	0	0	0	0	0	0	0	0	0	0	0	0	0	0	0	0	0	0	0	0	0	0	0	0	0	0	0	0	0	0	0	10	0	0	0	10
DENOVO2541	Fungi	Basidiomycota	Agaricomycetes	Corticiales	Vuilleminiaceae	Vuilleminia	Vuilleminia sp. 5	0	0	0	0	0	0	0	0	0	0	0	0	0	0	0	0	0	0	0	0	0	0	0	0	0	0	0	0	0	0	0	0	0	0	0	0	0	5	0	0	0	5
DENOVO2635	Fungi	Basidiomycota	Agaricomycetes	Corticiales	Vuilleminiaceae	Vuilleminia	Vuilleminia sp. 6	0	0	0	0	0	0	0	0	0	0	0	0	0	0	0	0	0	0	0	0	0	0	0	0	0	0	0	0	0	0	0	0	0	0	0	0	0	7	0	0	0	7
DENOVO1400	Fungi	Basidiomycota	Agaricomycetes	Hymenochaetales	Schizoporaceae	Xylodon	Xylodon_crustosus 1	26	0	0	0	0	26	0	0	0	0	0	26	0	0	0	0	0	0	0	0	0	0	0	26	0	0	0	0	0	0	0	0	0	0	0	0	0	0	0	0	0	0
DENOVO1442	Fungi	Basidiomycota	Agaricomycetes	Hymenochaetales	Schizoporaceae	Xylodon	Xylodon_crustosus 2	26	0	0	0	0	26	0	0	0	0	0	26	0	0	0	0	0	0	0	0	0	0	0	26	0	0	0	0	0	0	0	0	0	0	0	0	0	0	0	0	0	0
DENOVO2487	Fungi	Basidiomycota	Agaricomycetes	Hymenochaetales	Schizoporaceae	Xylodon	Xylodon_crustosus 3	8	0	0	0	0	8	0	0	0	0	0	8	0	0	0	0	0	0	0	0	0	0	0	8	0	0	0	0	0	0	0	0	0	0	0	0	0	0	0	0	0	0
DENOVO2576	Fungi	Basidiomycota	Agaricomycetes	Hymenochaetales	Schizoporaceae	Xylodon	Xylodon_crustosus 4	11	0	0	0	0	11	0	0	0	0	0	11	0	0	0	0	0	0	0	0	0	0	0	11	0	0	0	0	0	0	0	0	0	0	0	0	0	0	0	0	0	0
DENOVO3071	Fungi	Basidiomycota	Agaricomycetes	Hymenochaetales	Schizoporaceae	Xylodon	Xylodon_crustosus 5	7	0	0	0	0	7	0	0	0	0	0	7	0	0	0	0	0	0	0	0	0	0	0	7	0	0	0	0	0	0	0	0	0	0	0	0	0	0	0	0	0	0
DENOVO3211	Fungi	Basidiomycota	Agaricomycetes	Hymenochaetales	Schizoporaceae	Xylodon	Xylodon_crustosus 6	10	0	0	0	0	10	0	0	0	0	0	10	0	0	0	0	0	0	0	0	0	0	0	10	0	0	0	0	0	0	0	0	0	0	0	0	0	0	0	0	0	0
DENOVO3151	Fungi	Basidiomycota	Agaricomycetes	Polyporales	Fomitopsidaceae	Dacryobolus	Dacryobolus_karstenii 1	0	0	0	0	0	0	0	0	0	0	0	0	0	0	0	0	0	0	0	0	0	0	0	0	0	0	0	0	0	0	0	0	0	0	3	3	3	0	0	0	0	0
DENOVO3420	Fungi	Basidiomycota	Agaricomycetes	Polyporales	Fomitopsidaceae	Dacryobolus	Dacryobolus_karstenii 2	0	0	0	0	0	0	0	0	0	0	0	0	0	0	0	0	0	0	0	0	0	0	0	0	0	0	0	0	0	0	0	0	0	0	3	3	3	0	0	0	0	0
DENOVO2945	Fungi	Basidiomycota	Agaricomycetes	Russulales	Russulaceae	Russula	Russula sp. 1	0	0	0	0	0	0	0	0	0	0	0	0	0	0	0	0	0	0	0	0	0	0	0	0	0	0	0	0	0	0	0	0	0	0	0	0	0	0	0	0	0	0
DENOVO3321	Fungi	Basidiomycota	Agaricomycetes	Russulales	Russulaceae	Russula	Russula sp. 2	0	0	0	0	0	0	0	0	0	0	0	0	0	0	0	0	0	0	0	0	0	0	0	0	0	0	0	0	0	0	0	0	0	0	0	0	0	0	0	0	0	0
DENOVO3629	Fungi	Basidiomycota	Agaricomycetes	Russulales	Russulaceae	Russula	Russula sp. 3	0	0	0	0	0	0	0	0	0	0	0	0	0	0	0	0	0	0	0	0	0	0	0	0	0	0	0	0	0	0	0	0	0	0	0	0	0	0	0	0	0	0
DENOVO4162	Fungi	Basidiomycota	Agaricomycetes	Russulales	Russulaceae	Russula	Russula sp. 4	0	0	0	0	0	0	0	0	0	0	0	0	0	0	0	0	0	0	0	0	0	0	0	0	0	0	0	0	0	0	0	0	0	0	0	0	0	0	0	0	0	0
DENOVO3755	Fungi	Basidiomycota	Agaricomycetes	Russulales	Stereaceae	Stereum	Stereum_hirsutum 1	0	0	0	13	0	13	0	0	0	0	0	13	0	0	0	0	0	0	0	0	0	0	0	13	0	0	0	0	0	0	0	0	0	0	0	0	0	0	0	0	0	0
DENOVO502	Fungi	Basidiomycota	Agaricomycetes	Thelephorales	Thelephoraceae	unknown Thelephoraceae 1	unknown Thelephoraceae 1	0	0	0	0	0	0	0	0	0	0	0	0	102	0	0	0	0	102	0	0	0	0	102	102	0	0	0	0	0	0	0	0	0	0	0	0	0	0	0	0	0	0
DENOVO515	Fungi	Basidiomycota	Agaricomycetes	Thelephorales	Thelephoraceae	unknown Thelephoraceae 2	unknown Thelephoraceae 2	0	0	0	1	0	1	0	0	0	0	0	1	0	0	0	0	0	0	0	0	0	0	0	1	0	0	0	0	0	0	0	0	0	0	0	0	0	0	0	0	116	116
DENOVO1083	Fungi	Basidiomycota	Agaricomycetes	Thelephorales	Thelephoraceae	unknown Thelephoraceae 3	unknown Thelephoraceae 3	0	0	0	0	0	0	0	0	0	0	0	0	33	0	0	0	0	33	0	0	0	0	33	33	0	0	0	0	0	0	0	0	0	0	0	0	0	0	0	0	0	0
DENOVO1102	Fungi	Basidiomycota	Agaricomycetes	Thelephorales	Thelephoraceae	unknown Thelephoraceae 4	unknown Thelephoraceae 4	0	0	0	0	0	0	0	0	0	0	0	0	34	0	0	0	0	34	0	0	0	0	34	34	0	0	0	0	0	0	0	0	0	0	0	0	0	0	0	0	0	0
DENOVO1814	Fungi	Basidiomycota	Agaricomycetes	Trechisporales	Trechisporales_fam_Incertae_sedis	Sistotremastrum	Sistotremastrum sp. 1	0	0	0	0	0	0	0	12	0	0	12	12	0	0	0	0	0	0	0	0	0	0	0	12	0	0	0	0	0	0	0	0	0	0	0	0	0	0	0	0	0	0
DENOVO2094	Fungi	Basidiomycota	Agaricomycetes	Trechisporales	Trechisporales_fam_Incertae_sedis	Sistotremastrum	Sistotremastrum sp. 2	0	0	0	0	0	0	0	13	0	0	13	13	0	0	0	0	0	0	0	0	0	0	0	13	0	0	0	0	0	0	0	0	0	0	0	0	0	0	0	0	0	0
DENOVO3687	Fungi	Basidiomycota	Agaricomycetes	Trechisporales	Trechisporales_fam_Incertae_sedis	Sistotremastrum	Sistotremastrum sp. 3	0	0	0	0	0	0	0	6	0	0	6	6	0	0	0	0	0	0	0	0	0	0	0	6	0	0	0	0	0	0	0	0	0	0	0	0	0	0	0	0	0	0
DENOVO3714	Fungi	Basidiomycota	Agaricomycetes	Trechisporales	Trechisporales_fam_Incertae_sedis	Sistotremastrum	Sistotremastrum sp. 4	0	0	0	0	0	0	0	7	0	0	7	7	0	0	0	0	0	0	0	0	0	0	0	7	0	0	0	0	0	0	0	0	0	0	0	0	0	0	0	0	0	0
DENOVO3653	Fungi	Basidiomycota	Cystobasidiomycetes	unknown Cystobasidiomycetes 1	unknown Cystobasidiomycetes 2	unknown Cystobasidiomycetes 3	unknown Cystobasidiomycetes 4	0	0	0	0	0	0	0	0	0	0	0	0	0	0	0	0	0	0	0	0	0	0	0	0	0	0	0	0	6	6	0	0	0	0	0	0	6	0	0	0	0	0
DENOVO451	Fungi	Basidiomycota	Cystobasidiomycetes	Cystobasidiomycetes_ord_Incertae_sedis	Buckleyzymaceae	Buckleyzyma	Buckleyzyma_salicina 1	0	0	44	0	0	44	0	0	6	0	6	50	0	0	0	0	0	0	0	0	0	0	0	50	0	0	0	0	0	0	0	0	0	0	0	0	0	0	0	0	0	0
DENOVO548	Fungi	Basidiomycota	Cystobasidiomycetes	Cystobasidiomycetes_ord_Incertae_sedis	Buckleyzymaceae	Buckleyzyma	Buckleyzyma_salicina 2	0	0	37	0	0	37	0	0	4	0	4	41	0	0	0	0	0	0	0	0	0	0	0	41	0	0	0	0	0	0	0	0	0	0	0	0	0	0	0	0	0	0
DENOVO1090	Fungi	Basidiomycota	Cystobasidiomycetes	Cystobasidiomycetes_ord_Incertae_sedis	Buckleyzymaceae	Buckleyzyma	Buckleyzyma_salicina 3	0	0	17	0	0	17	0	0	1	0	1	18	0	0	0	0	0	0	0	0	0	0	0	18	0	0	0	0	0	0	0	0	0	0	0	0	0	0	0	0	0	0
DENOVO1132	Fungi	Basidiomycota	Cystobasidiomycetes	Cystobasidiomycetes_ord_Incertae_sedis	Buckleyzymaceae	Buckleyzyma	Buckleyzyma_salicina 4	0	0	24	0	0	24	0	0	1	0	1	25	0	0	0	0	0	0	0	0	0	0	0	25	0	0	0	0	0	0	0	0	0	0	0	0	0	0	0	0	0	0
DENOVO1241	Fungi	Basidiomycota	Cystobasidiomycetes	Cystobasidiomycetes_ord_Incertae_sedis	Buckleyzymaceae	Buckleyzyma	Buckleyzyma_salicina 5	0	0	17	0	0	17	0	0	2	0	2	19	0	0	0	0	0	0	0	0	0	0	0	19	0	0	0	0	0	0	0	0	0	0	0	0	0	0	0	0	0	0
DENOVO1471	Fungi	Basidiomycota	Cystobasidiomycetes	Cystobasidiomycetes_ord_Incertae_sedis	Buckleyzymaceae	Buckleyzyma	Buckleyzyma_salicina 6	0	0	16	0	0	16	0	0	1	0	1	17	0	0	0	0	0	0	0	0	0	0	0	17	0	0	0	0	0	0	0	0	0	0	0	0	0	0	0	0	0	0
DENOVO315	Fungi	Basidiomycota	Cystobasidiomycetes	Cystobasidiomycetes_ord_Incertae_sedis	Symmetrosporaceae	Symmetrospora	Symmetrospora sp. 1	0	0	0	0	0	0	0	5	1	0	6	6	0	0	0	0	0	0	0	0	19	19	19	25	0	0	0	0	0	0	0	10	0	0	0	10	10	0	0	0	0	0
DENOVO346	Fungi	Basidiomycota	Cystobasidiomycetes	Cystobasidiomycetes_ord_Incertae_sedis	Symmetrosporaceae	Symmetrospora	Symmetrospora sp. 2	0	0	0	0	0	0	0	7	0	0	7	7	0	0	0	0	0	0	0	0	10	10	10	17	0	0	0	0	0	0	0	6	0	0	0	6	6	0	0	0	0	0
DENOVO427	Fungi	Basidiomycota	Cystobasidiomycetes	Cystobasidiomycetes_ord_Incertae_sedis	Symmetrosporaceae	Symmetrospora	Symmetrospora sp. 3	0	0	1	0	0	1	0	9	16	10	35	36	0	0	0	0	0	0	0	0	0	0	0	36	0	0	0	0	0	0	0	0	0	13	0	13	13	0	0	0	0	0
DENOVO455	Fungi	Basidiomycota	Cystobasidiomycetes	Cystobasidiomycetes_ord_Incertae_sedis	Symmetrosporaceae	Symmetrospora	Symmetrospora sp. 4	0	0	0	0	0	0	0	3	3	5	11	11	0	0	0	0	0	0	0	0	0	0	0	11	0	0	0	0	0	0	0	0	0	3	0	3	3	0	0	0	0	0
DENOVO606	Fungi	Basidiomycota	Cystobasidiomycetes	Cystobasidiomycetes_ord_Incertae_sedis	Symmetrosporaceae	Symmetrospora	Symmetrospora sp. 5	0	0	0	0	0	0	0	0	0	0	0	0	0	0	0	0	0	0	0	0	5	5	5	5	0	0	0	0	0	0	0	0	0	0	0	0	0	0	0	0	0	0
DENOVO743	Fungi	Basidiomycota	Cystobasidiomycetes	Cystobasidiomycetes_ord_Incertae_sedis	Symmetrosporaceae	Symmetrospora	Symmetrospora sp. 6	0	0	0	0	0	0	0	0	0	0	0	0	0	0	0	0	0	0	0	0	3	3	3	3	0	0	0	0	0	0	0	0	0	0	0	0	0	0	0	0	0	0
DENOVO759	Fungi	Basidiomycota	Cystobasidiomycetes	Cystobasidiomycetes_ord_Incertae_sedis	Symmetrosporaceae	Symmetrospora	Symmetrospora sp. 7	0	0	0	0	0	0	0	0	1	0	1	1	0	0	0	0	0	0	0	0	2	2	2	3	0	0	0	0	0	0	0	2	0	0	0	2	2	0	0	0	0	0
DENOVO770	Fungi	Basidiomycota	Cystobasidiomycetes	Cystobasidiomycetes_ord_Incertae_sedis	Symmetrosporaceae	Symmetrospora	Symmetrospora sp. 8	0	0	0	0	0	0	0	0	0	0	0	0	0	0	0	0	0	0	0	0	0	0	0	0	0	0	0	0	0	0	0	0	0	0	8	8	8	0	0	0	0	0
DENOVO801	Fungi	Basidiomycota	Cystobasidiomycetes	Cystobasidiomycetes_ord_Incertae_sedis	Symmetrosporaceae	Symmetrospora	Symmetrospora sp. 9	0	0	0	0	0	0	0	0	0	0	0	0	0	0	0	0	0	0	0	0	5	5	5	5	0	0	0	0	0	0	0	4	0	0	0	4	4	0	0	0	0	0
DENOVO810	Fungi	Basidiomycota	Cystobasidiomycetes	Cystobasidiomycetes_ord_Incertae_sedis	Symmetrosporaceae	Symmetrospora	Symmetrospora sp. 10	0	0	0	0	0	0	0	0	0	0	0	0	0	0	0	0	0	0	0	0	0	0	0	0	0	0	0	0	0	0	0	0	0	0	7	7	7	0	0	0	0	0
DENOVO1009	Fungi	Basidiomycota	Cystobasidiomycetes	Cystobasidiomycetes_ord_Incertae_sedis	Symmetrosporaceae	Symmetrospora	Symmetrospora sp. 11	0	0	0	0	0	0	0	1	1	0	2	2	0	0	0	0	0	0	0	0	5	5	5	7	0	0	0	0	0	0	0	2	0	0	0	2	2	0	0	0	0	0
DENOVO1099	Fungi	Basidiomycota	Cystobasidiomycetes	Cystobasidiomycetes_ord_Incertae_sedis	Symmetrosporaceae	Symmetrospora	Symmetrospora sp. 12	0	0	0	0	0	0	0	0	0	0	0	0	0	0	0	0	0	0	0	0	7	7	7	7	0	0	0	0	0	0	0	1	0	0	0	1	1	0	0	0	0	0
DENOVO1110	Fungi	Basidiomycota	Cystobasidiomycetes	Cystobasidiomycetes_ord_Incertae_sedis	Symmetrosporaceae	Symmetrospora	Symmetrospora sp. 13	0	0	0	0	0	0	0	5	3	1	9	9	0	0	0	0	0	0	0	0	0	0	0	9	0	0	0	0	0	0	0	0	0	1	0	1	1	0	0	0	0	0
DENOVO1186	Fungi	Basidiomycota	Cystobasidiomycetes	Cystobasidiomycetes_ord_Incertae_sedis	Symmetrosporaceae	Symmetrospora	Symmetrospora sp. 14	0	0	0	0	0	0	0	2	5	1	8	8	0	0	0	0	0	0	0	0	0	0	0	8	0	0	0	0	0	0	0	0	0	2	0	2	2	0	0	0	0	0
DENOVO1326	Fungi	Basidiomycota	Cystobasidiomycetes	Cystobasidiomycetes_ord_Incertae_sedis	Symmetrosporaceae	Symmetrospora	Symmetrospora sp. 15	0	0	0	0	0	0	0	1	2	1	4	4	0	0	0	0	0	0	0	0	0	0	0	4	0	0	0	0	0	0	0	0	0	0	0	0	0	0	0	0	0	0
DENOVO1419	Fungi	Basidiomycota	Cystobasidiomycetes	Cystobasidiomycetes_ord_Incertae_sedis	Symmetrosporaceae	Symmetrospora	Symmetrospora sp. 16	0	0	0	0	0	0	0	3	1	4	8	8	0	0	0	0	0	0	0	0	0	0	0	8	0	0	0	0	0	0	0	0	0	0	0	0	0	0	0	0	0	0
DENOVO1579	Fungi	Basidiomycota	Cystobasidiomycetes	Cystobasidiomycetes_ord_Incertae_sedis	Symmetrosporaceae	Symmetrospora	Symmetrospora sp. 17	0	0	0	0	0	0	0	0	0	0	0	0	0	0	0	0	0	0	0	0	0	0	0	0	0	0	0	0	0	0	0	0	0	0	3	3	3	0	0	0	0	0
DENOVO1700	Fungi	Basidiomycota	Cystobasidiomycetes	Cystobasidiomycetes_ord_Incertae_sedis	Symmetrosporaceae	Symmetrospora	Symmetrospora sp. 18	0	0	0	0	0	0	0	0	0	0	0	0	0	0	0	0	0	0	0	0	2	2	2	2	0	0	0	0	0	0	0	0	0	0	0	0	0	0	0	0	0	0
DENOVO1754	Fungi	Basidiomycota	Cystobasidiomycetes	Cystobasidiomycetes_ord_Incertae_sedis	Symmetrosporaceae	Symmetrospora	Symmetrospora sp. 19	0	0	0	0	0	0	0	0	0	0	0	0	0	0	0	0	0	0	0	0	0	0	0	0	0	0	0	0	0	0	0	0	0	0	0	0	0	0	0	0	0	0
DENOVO1775	Fungi	Basidiomycota	Cystobasidiomycetes	Cystobasidiomycetes_ord_Incertae_sedis	Symmetrosporaceae	Symmetrospora	Symmetrospora sp. 20	0	0	0	0	0	0	0	0	0	0	0	0	0	0	0	0	0	0	0	0	0	0	0	0	0	0	0	0	0	0	0	0	0	0	1	1	1	0	0	0	0	0
DENOVO1816	Fungi	Basidiomycota	Cystobasidiomycetes	Cystobasidiomycetes_ord_Incertae_sedis	Symmetrosporaceae	Symmetrospora	Symmetrospora sp. 21	0	0	0	0	0	0	0	0	0	0	0	0	0	0	0	0	0	0	0	0	0	0	0	0	0	0	0	0	0	0	0	0	0	0	7	7	7	0	0	0	0	0
DENOVO1861	Fungi	Basidiomycota	Cystobasidiomycetes	Cystobasidiomycetes_ord_Incertae_sedis	Symmetrosporaceae	Symmetrospora	Symmetrospora sp. 22	0	0	0	0	0	0	0	0	0	0	0	0	0	0	0	0	0	0	0	0	0	0	0	0	0	0	0	0	0	0	0	0	0	0	0	0	0	0	0	0	0	0
DENOVO1918	Fungi	Basidiomycota	Cystobasidiomycetes	Cystobasidiomycetes_ord_Incertae_sedis	Symmetrosporaceae	Symmetrospora	Symmetrospora sp. 23	0	0	0	0	0	0	0	0	0	0	0	0	0	0	0	0	0	0	0	0	4	4	4	4	0	0	0	0	0	0	0	0	0	0	0	0	0	0	0	0	0	0
DENOVO2188	Fungi	Basidiomycota	Cystobasidiomycetes	Cystobasidiomycetes_ord_Incertae_sedis	Symmetrosporaceae	Symmetrospora	Symmetrospora sp. 24	0	0	0	0	0	0	0	0	0	0	0	0	0	0	0	0	0	0	0	0	0	0	0	0	0	0	0	0	0	0	0	0	0	0	9	9	9	0	0	0	0	0
DENOVO2275	Fungi	Basidiomycota	Cystobasidiomycetes	Cystobasidiomycetes_ord_Incertae_sedis	Symmetrosporaceae	Symmetrospora	Symmetrospora sp. 25	0	0	0	0	0	0	0	0	0	0	0	0	0	0	0	0	0	0	0	0	0	0	0	0	0	0	0	0	0	0	0	0	0	0	1	1	1	0	0	0	0	0
DENOVO2281	Fungi	Basidiomycota	Cystobasidiomycetes	Cystobasidiomycetes_ord_Incertae_sedis	Symmetrosporaceae	Symmetrospora	Symmetrospora sp. 26	0	0	0	0	0	0	0	0	0	0	0	0	0	0	0	0	0	0	0	0	0	0	0	0	0	0	0	0	0	0	0	0	0	0	7	7	7	0	0	0	0	0
DENOVO2388	Fungi	Basidiomycota	Cystobasidiomycetes	Cystobasidiomycetes_ord_Incertae_sedis	Symmetrosporaceae	Symmetrospora	Symmetrospora sp. 27	0	0	0	0	0	0	0	0	0	0	0	0	0	0	0	0	0	0	0	0	8	8	8	8	0	0	0	0	0	0	0	0	0	0	0	0	0	0	0	0	0	0
DENOVO3007	Fungi	Basidiomycota	Cystobasidiomycetes	Cystobasidiomycetes_ord_Incertae_sedis	Symmetrosporaceae	Symmetrospora	Symmetrospora sp. 28	0	0	0	0	0	0	0	0	0	0	0	0	0	0	0	0	0	0	0	0	0	0	0	0	0	0	0	0	0	0	0	0	0	0	4	4	4	0	0	0	0	0
DENOVO3654	Fungi	Basidiomycota	Cystobasidiomycetes	Cystobasidiomycetes_ord_Incertae_sedis	Symmetrosporaceae	Symmetrospora	Symmetrospora sp. 29	0	0	0	0	0	0	0	0	0	0	0	0	0	0	0	0	0	0	0	0	0	0	0	0	0	0	0	0	0	0	0	0	0	0	1	1	1	0	0	0	0	0
DENOVO3887	Fungi	Basidiomycota	Cystobasidiomycetes	Cystobasidiomycetes_ord_Incertae_sedis	Symmetrosporaceae	Symmetrospora	Symmetrospora sp. 30	0	0	0	0	0	0	0	0	0	0	0	0	0	0	0	0	0	0	0	0	0	0	0	0	0	0	0	0	0	0	0	0	0	0	1	1	1	0	0	0	0	0
DENOVO3992	Fungi	Basidiomycota	Cystobasidiomycetes	Cystobasidiomycetes_ord_Incertae_sedis	Symmetrosporaceae	Symmetrospora	Symmetrospora sp. 31	0	0	0	0	0	0	0	0	0	0	0	0	0	0	0	0	0	0	0	0	0	0	0	0	0	0	0	0	0	0	0	0	0	0	1	1	1	0	0	0	0	0
DENOVO4188	Fungi	Basidiomycota	Cystobasidiomycetes	Cystobasidiomycetes_ord_Incertae_sedis	Symmetrosporaceae	Symmetrospora	Symmetrospora sp. 32	0	0	0	0	0	0	0	0	0	0	0	0	0	0	0	0	0	0	0	0	7	7	7	7	0	0	0	0	0	0	0	0	0	0	0	0	0	0	0	0	0	0
DENOVO572	Fungi	Basidiomycota	Cystobasidiomycetes	Cystobasidiomycetes_ord_Incertae_sedis	Symmetrosporaceae	Symmetrospora	Symmetrospora sp. 33	0	0	0	1	0	1	0	0	0	0	0	1	0	0	0	0	0	0	0	0	0	0	0	1	0	0	0	0	0	0	0	0	0	0	0	0	0	0	0	0	0	0
DENOVO596	Fungi	Basidiomycota	Cystobasidiomycetes	Cystobasidiomycetes_ord_Incertae_sedis	Symmetrosporaceae	Symmetrospora	Symmetrospora sp. 34	0	0	0	2	0	2	0	0	0	0	0	2	0	0	0	0	0	0	0	0	0	0	0	2	0	0	0	0	0	0	0	0	0	0	0	0	0	0	0	0	0	0
DENOVO1461	Fungi	Basidiomycota	Cystobasidiomycetes	Cystobasidiomycetes_ord_Incertae_sedis	Symmetrosporaceae	Symmetrospora	Symmetrospora sp. 35	0	0	0	1	0	1	0	0	0	0	0	1	0	0	0	0	0	0	0	0	0	0	0	1	0	0	0	0	0	0	0	0	0	0	0	0	0	0	0	0	0	0
DENOVO1674	Fungi	Basidiomycota	Cystobasidiomycetes	Cystobasidiomycetes_ord_Incertae_sedis	Symmetrosporaceae	Symmetrospora	Symmetrospora sp. 36	0	0	0	1	0	1	0	0	0	0	0	1	0	0	0	0	0	0	0	0	0	0	0	1	0	0	0	0	0	0	0	0	0	0	0	0	0	0	0	0	0	0
DENOVO1425	Fungi	Basidiomycota	Cystobasidiomycetes	Erythrobasidiales	Erythrobasidiaceae	Erythrobasidium	Erythrobasidium sp. 1	0	0	0	0	0	0	0	0	0	0	0	0	0	0	0	0	0	0	0	0	0	0	0	0	0	0	0	0	0	0	0	0	0	0	0	0	0	0	0	0	0	0
DENOVO1493	Fungi	Basidiomycota	Cystobasidiomycetes	Erythrobasidiales	Erythrobasidiaceae	Erythrobasidium	Erythrobasidium sp. 2	0	0	0	0	0	0	0	0	0	0	0	0	0	0	0	0	0	0	0	0	0	0	0	0	0	0	0	0	0	0	0	0	0	0	0	0	0	0	0	0	0	0
DENOVO2463	Fungi	Basidiomycota	Cystobasidiomycetes	Erythrobasidiales	Erythrobasidiaceae	Erythrobasidium	Erythrobasidium sp. 3	0	0	0	0	0	0	0	0	0	0	0	0	0	0	0	0	0	0	0	0	0	0	0	0	0	0	0	0	0	0	0	0	0	0	0	0	0	0	0	0	0	0
DENOVO2736	Fungi	Basidiomycota	Cystobasidiomycetes	Erythrobasidiales	Erythrobasidiaceae	Erythrobasidium	Erythrobasidium sp. 4	0	0	0	0	0	0	0	0	0	0	0	0	0	0	0	0	0	0	0	0	0	0	0	0	0	0	0	0	0	0	0	0	0	0	0	0	0	0	0	0	0	0
DENOVO2801	Fungi	Basidiomycota	Cystobasidiomycetes	Erythrobasidiales	Erythrobasidiaceae	Erythrobasidium	Erythrobasidium sp. 5	0	0	0	0	0	0	0	0	0	0	0	0	0	0	0	0	0	0	0	0	0	0	0	0	0	0	0	0	0	0	0	0	0	0	0	0	0	0	0	0	0	0
DENOVO2925	Fungi	Basidiomycota	Cystobasidiomycetes	Erythrobasidiales	Erythrobasidiaceae	Erythrobasidium	Erythrobasidium sp. 6	0	0	0	0	0	0	0	0	0	0	0	0	0	0	0	0	0	0	0	0	0	0	0	0	0	0	0	0	0	0	0	0	0	0	0	0	0	0	0	0	0	0
DENOVO1972	Fungi	Basidiomycota	Exobasidiomycetes	Microstromatales	unknown Microstromatales 1	unknown Microstromatales 1	unknown Microstromatales 1	0	0	0	0	0	0	0	0	11	0	11	11	0	0	0	0	0	0	0	0	0	0	0	11	0	0	0	0	0	0	0	0	0	0	0	0	0	0	0	0	0	0
DENOVO3547	Fungi	Basidiomycota	Exobasidiomycetes	Microstromatales	unknown Microstromatales 2	unknown Microstromatales 2	unknown Microstromatales 2	0	0	0	0	0	0	0	0	1	0	1	1	0	0	0	0	0	0	0	0	0	0	0	1	0	0	0	0	0	0	0	0	0	0	0	0	0	0	0	0	0	0
DENOVO293	Fungi	Basidiomycota	Exobasidiomycetes	Microstromatales	Quambalariaceae	Quambalaria	Quambalaria_coyrecup 1	0	0	0	0	0	0	0	0	0	0	0	0	0	0	0	0	0	0	0	0	0	0	0	0	0	0	0	183	0	183	0	0	0	0	0	0	183	0	0	0	0	0
DENOVO689	Fungi	Basidiomycota	Exobasidiomycetes	Microstromatales	Quambalariaceae	Quambalaria	Quambalaria_coyrecup 2	0	0	0	0	0	0	0	0	0	0	0	0	0	0	0	0	0	0	0	0	0	0	0	0	0	0	0	51	0	51	0	0	0	0	0	0	51	0	0	0	0	0
DENOVO753	Fungi	Basidiomycota	Exobasidiomycetes	Microstromatales	Quambalariaceae	Quambalaria	Quambalaria_coyrecup 3	0	0	0	0	0	0	0	0	0	0	0	0	0	0	0	0	0	0	0	0	0	0	0	0	0	0	0	52	0	52	0	0	0	0	0	0	52	0	0	0	0	0
DENOVO1469	Fungi	Basidiomycota	Geminibasidiomycetes	Geminibasidiales	Geminibasidiaceae	Geminibasidium	Geminibasidium sp. 1	0	0	0	0	0	0	0	0	0	0	0	0	0	0	0	0	0	0	0	0	0	0	0	0	0	0	0	0	0	0	0	0	0	0	8	8	8	0	0	0	0	0
DENOVO1610	Fungi	Basidiomycota	Geminibasidiomycetes	Geminibasidiales	Geminibasidiaceae	Geminibasidium	Geminibasidium sp. 2	0	0	0	0	0	0	0	0	0	0	0	0	0	0	0	0	0	0	0	0	0	0	0	0	0	0	0	0	0	0	0	0	0	0	15	15	15	0	0	0	0	0
DENOVO2698	Fungi	Basidiomycota	Geminibasidiomycetes	Geminibasidiales	Geminibasidiaceae	Geminibasidium	Geminibasidium sp. 3	0	0	0	0	0	0	0	0	0	0	0	0	0	0	0	0	0	0	0	0	0	0	0	0	0	0	0	0	0	0	0	0	0	0	4	4	4	0	0	0	0	0
DENOVO2994	Fungi	Basidiomycota	Geminibasidiomycetes	Geminibasidiales	Geminibasidiaceae	Geminibasidium	Geminibasidium sp. 4	0	0	0	0	0	0	0	0	0	0	0	0	0	0	0	0	0	0	0	0	0	0	0	0	0	0	0	0	0	0	0	0	0	0	3	3	3	0	0	0	0	0
DENOVO3094	Fungi	Basidiomycota	Geminibasidiomycetes	Geminibasidiales	Geminibasidiaceae	Geminibasidium	Geminibasidium sp. 5	0	0	0	0	0	0	0	0	0	0	0	0	0	0	0	0	0	0	0	0	0	0	0	0	0	0	0	0	0	0	0	0	0	0	2	2	2	0	0	0	0	0
DENOVO3170	Fungi	Basidiomycota	Geminibasidiomycetes	Geminibasidiales	Geminibasidiaceae	Geminibasidium	Geminibasidium sp. 6	0	0	0	0	0	0	0	0	0	0	0	0	0	0	0	0	0	0	0	0	0	0	0	0	0	0	0	0	0	0	0	0	0	0	1	1	1	0	0	0	0	0
DENOVO34	Fungi	Basidiomycota	Malasseziomycetes	Malasseziales	unknown Malasseziales 1	unknown Malasseziales 1	unknown Malasseziales 1	0	0	0	0	0	0	0	0	0	0	0	0	0	0	0	0	0	0	0	0	0	0	0	0	0	0	91	0	55	146	9	0	0	0	0	9	155	0	0	0	0	0
DENOVO41	Fungi	Basidiomycota	Malasseziomycetes	Malasseziales	unknown Malasseziales 2	unknown Malasseziales 2	unknown Malasseziales 2	0	31	0	129	77	237	0	33	0	0	33	270	0	0	0	0	83	83	0	14	0	14	97	367	0	12	1	21	0	34	15	0	18	0	0	33	67	47	0	5	0	52
DENOVO48	Fungi	Basidiomycota	Malasseziomycetes	Malasseziales	unknown Malasseziales 3	unknown Malasseziales 3	unknown Malasseziales 3	0	0	0	0	0	0	0	10	0	0	10	10	0	6	0	0	0	6	0	0	0	0	6	16	0	0	365	0	0	365	0	0	0	0	8	8	373	0	0	0	0	0
DENOVO67	Fungi	Basidiomycota	Malasseziomycetes	Malasseziales	unknown Malasseziales 4	unknown Malasseziales 4	unknown Malasseziales 4	0	102	0	0	0	102	0	0	0	0	0	102	11	0	0	102	0	113	0	376	0	376	489	591	0	0	6	2	0	8	33	0	0	0	0	33	41	0	22	0	0	22
DENOVO100	Fungi	Basidiomycota	Malasseziomycetes	Malasseziales	unknown Malasseziales 5	unknown Malasseziales 5	unknown Malasseziales 5	0	0	0	0	0	0	0	0	0	0	0	0	0	0	0	0	0	0	0	0	0	0	0	0	0	0	19	0	20	39	3	0	0	0	0	3	42	0	0	0	0	0
DENOVO103	Fungi	Basidiomycota	Malasseziomycetes	Malasseziales	unknown Malasseziales 6	unknown Malasseziales 6	unknown Malasseziales 6	0	0	0	0	0	0	0	0	0	0	0	0	0	0	0	0	0	0	0	0	0	0	0	0	0	0	0	0	0	0	0	0	0	0	10	10	10	0	0	0	0	0
DENOVO119	Fungi	Basidiomycota	Malasseziomycetes	Malasseziales	unknown Malasseziales 7	unknown Malasseziales 7	unknown Malasseziales 7	0	8	0	35	19	62	0	13	0	0	13	75	0	0	0	0	31	31	0	6	0	6	37	112	0	3	0	6	0	9	9	0	11	0	0	20	29	13	0	3	0	16
DENOVO121	Fungi	Basidiomycota	Malasseziomycetes	Malasseziales	unknown Malasseziales 8	unknown Malasseziales 8	unknown Malasseziales 8	0	0	0	0	0	0	0	0	0	0	0	0	0	0	0	0	0	0	0	0	0	0	0	0	0	0	27	0	14	41	3	0	0	0	0	3	44	0	0	0	0	0
DENOVO141	Fungi	Basidiomycota	Malasseziomycetes	Malasseziales	unknown Malasseziales 9	unknown Malasseziales 9	unknown Malasseziales 9	0	13	0	29	16	58	0	13	0	0	13	71	0	0	0	0	24	24	0	7	0	7	31	102	0	4	0	4	0	8	8	0	10	0	0	18	26	17	0	1	0	18
DENOVO166	Fungi	Basidiomycota	Malasseziomycetes	Malasseziales	unknown Malasseziales 10	unknown Malasseziales 10	unknown Malasseziales 10	0	0	0	0	0	0	0	2	0	0	2	2	0	1	0	0	0	1	0	0	0	0	1	3	0	0	90	0	0	90	0	0	0	0	0	0	90	0	0	0	0	0
DENOVO187	Fungi	Basidiomycota	Malasseziomycetes	Malasseziales	unknown Malasseziales 11	unknown Malasseziales 11	unknown Malasseziales 11	0	0	0	0	0	0	0	1	0	0	1	1	0	4	0	0	0	4	0	0	0	0	4	5	0	0	91	0	0	91	0	0	0	0	0	0	91	0	0	0	0	0
DENOVO218	Fungi	Basidiomycota	Malasseziomycetes	Malasseziales	unknown Malasseziales 12	unknown Malasseziales 12	unknown Malasseziales 12	0	33	0	0	0	33	0	0	0	0	0	33	2	0	0	33	0	35	0	128	0	128	163	196	0	0	2	0	0	2	7	0	0	0	0	7	9	0	11	0	0	11
DENOVO233	Fungi	Basidiomycota	Malasseziomycetes	Malasseziales	unknown Malasseziales 13	unknown Malasseziales 13	unknown Malasseziales 13	0	17	0	0	0	17	0	0	0	0	0	17	1	0	0	32	0	33	0	113	0	113	146	163	0	0	2	0	0	2	8	0	0	0	0	8	10	0	3	0	0	3
DENOVO337	Fungi	Basidiomycota	Malasseziomycetes	Malasseziales	unknown Malasseziales 14	unknown Malasseziales 14	unknown Malasseziales 14	0	0	0	0	0	0	0	0	0	0	0	0	0	0	0	0	0	0	0	0	0	0	0	0	0	0	0	0	0	0	0	0	0	0	4	4	4	0	0	0	0	0
DENOVO379	Fungi	Basidiomycota	Malasseziomycetes	Malasseziales	unknown Malasseziales 15	unknown Malasseziales 15	unknown Malasseziales 15	0	0	0	0	0	0	0	0	0	0	0	0	0	0	0	0	0	0	0	0	0	0	0	0	0	0	0	0	0	0	0	0	0	0	3	3	3	0	0	0	0	0
DENOVO2589	Fungi	Basidiomycota	Malasseziomycetes	Malasseziales	unknown Malasseziales 16	unknown Malasseziales 16	unknown Malasseziales 16	0	0	0	0	0	0	0	0	0	0	0	0	0	0	0	0	0	0	0	0	0	0	0	0	0	0	2	0	1	3	0	0	0	0	0	0	3	0	0	0	0	0
DENOVO2985	Fungi	Basidiomycota	Malasseziomycetes	Malasseziales	unknown Malasseziales 17	unknown Malasseziales 17	unknown Malasseziales 17	0	0	0	0	0	0	0	0	0	0	0	0	0	0	0	0	0	0	0	0	0	0	0	0	0	0	4	0	0	4	0	0	0	0	0	0	4	0	0	0	0	0
DENOVO3205	Fungi	Basidiomycota	Malasseziomycetes	Malasseziales	unknown Malasseziales 18	unknown Malasseziales 18	unknown Malasseziales 18	0	0	0	0	0	0	0	0	0	0	0	0	0	0	0	0	0	0	0	0	0	0	0	0	0	0	0	0	0	0	0	0	0	0	0	0	0	1	0	0	0	1
DENOVO3953	Fungi	Basidiomycota	Malasseziomycetes	Malasseziales	unknown Malasseziales 19	unknown Malasseziales 19	unknown Malasseziales 19	0	0	0	0	0	0	0	0	0	0	0	0	0	0	0	0	0	0	0	0	0	0	0	0	0	0	1	0	0	1	0	0	0	0	0	0	1	0	0	0	0	0
DENOVO712	Fungi	Basidiomycota	Malasseziomycetes	Malasseziales	Malasseziaceae	Malassezia	Malassezia_globosa 1	0	7	0	0	0	7	0	0	0	0	0	7	0	0	0	0	0	0	0	0	5	5	5	12	0	0	0	0	0	0	0	0	0	0	0	0	0	0	0	0	0	0
DENOVO1393	Fungi	Basidiomycota	Malasseziomycetes	Malasseziales	Malasseziaceae	Malassezia	Malassezia_globosa 2	0	0	0	0	5	5	0	0	0	0	0	5	0	0	0	0	0	0	0	0	0	0	0	5	0	0	0	0	0	0	0	14	0	0	0	14	14	0	0	0	0	0
DENOVO1601	Fungi	Basidiomycota	Malasseziomycetes	Malasseziales	Malasseziaceae	Malassezia	Malassezia_globosa 3	0	0	0	0	0	0	0	0	0	0	0	0	0	0	0	0	0	0	0	0	0	0	0	0	0	0	0	0	0	0	0	0	0	0	0	0	0	0	0	0	0	0
DENOVO1605	Fungi	Basidiomycota	Malasseziomycetes	Malasseziales	Malasseziaceae	Malassezia	Malassezia_globosa 4	0	0	0	0	0	0	0	0	0	0	0	0	0	0	0	0	0	0	0	0	0	0	0	0	0	0	0	0	0	0	0	0	0	0	0	0	0	0	0	0	0	0
DENOVO1940	Fungi	Basidiomycota	Malasseziomycetes	Malasseziales	Malasseziaceae	Malassezia	Malassezia_globosa 5	0	0	0	0	0	0	0	0	0	0	0	0	0	0	0	0	0	0	0	0	0	0	0	0	0	0	0	0	0	0	0	0	0	0	0	0	0	0	0	0	0	0
DENOVO2150	Fungi	Basidiomycota	Malasseziomycetes	Malasseziales	Malasseziaceae	Malassezia	Malassezia_globosa 6	0	2	0	0	0	2	0	0	0	0	0	2	0	0	0	0	0	0	0	0	3	3	3	5	0	0	0	0	0	0	0	0	0	0	0	0	0	0	0	0	0	0
DENOVO2308	Fungi	Basidiomycota	Malasseziomycetes	Malasseziales	Malasseziaceae	Malassezia	Malassezia_globosa 7	0	0	0	0	0	0	0	0	0	0	0	0	0	0	0	0	0	0	0	0	1	1	1	1	0	0	0	0	0	0	0	0	0	0	0	0	0	0	0	0	0	0
DENOVO2453	Fungi	Basidiomycota	Malasseziomycetes	Malasseziales	Malasseziaceae	Malassezia	Malassezia_globosa 8	0	0	0	0	0	0	0	0	0	0	0	0	0	0	0	0	0	0	0	0	0	0	0	0	0	0	0	0	0	0	0	0	0	0	0	0	0	0	0	0	0	0
DENOVO2601	Fungi	Basidiomycota	Malasseziomycetes	Malasseziales	Malasseziaceae	Malassezia	Malassezia_globosa 9	0	0	0	0	2	2	0	0	0	0	0	2	0	0	0	0	0	0	0	0	0	0	0	2	0	0	0	0	0	0	0	6	0	0	0	6	6	0	0	0	0	0
DENOVO3013	Fungi	Basidiomycota	Malasseziomycetes	Malasseziales	Malasseziaceae	Malassezia	Malassezia_globosa 10	0	0	0	0	0	0	0	0	0	0	0	0	0	0	0	0	0	0	0	0	0	0	0	0	0	0	0	0	0	0	0	0	0	0	0	0	0	0	0	0	0	0
DENOVO3392	Fungi	Basidiomycota	Malasseziomycetes	Malasseziales	Malasseziaceae	Malassezia	Malassezia_globosa 11	0	0	0	0	0	0	0	0	0	0	0	0	0	0	0	0	0	0	0	0	0	0	0	0	0	0	0	0	0	0	0	0	0	0	0	0	0	0	0	0	0	0
DENOVO3609	Fungi	Basidiomycota	Malasseziomycetes	Malasseziales	Malasseziaceae	Malassezia	Malassezia_globosa 12	0	0	0	0	0	0	0	0	0	0	0	0	0	0	0	0	0	0	0	0	0	0	0	0	0	0	0	0	0	0	0	0	0	0	0	0	0	0	0	0	0	0
DENOVO3619	Fungi	Basidiomycota	Malasseziomycetes	Malasseziales	Malasseziaceae	Malassezia	Malassezia_globosa 13	0	0	0	0	0	0	0	0	0	0	0	0	0	0	0	0	0	0	0	0	0	0	0	0	0	0	0	0	0	0	0	0	0	0	0	0	0	0	0	0	0	0
DENOVO3999	Fungi	Basidiomycota	Malasseziomycetes	Malasseziales	Malasseziaceae	Malassezia	Malassezia_globosa 14	0	0	0	0	0	0	0	0	0	0	0	0	0	0	0	0	0	0	0	0	0	0	0	0	0	0	0	0	0	0	0	0	0	0	0	0	0	0	0	0	0	0
DENOVO4033	Fungi	Basidiomycota	Malasseziomycetes	Malasseziales	Malasseziaceae	Malassezia	Malassezia_globosa 15	0	0	0	0	3	3	0	0	0	0	0	3	0	0	0	0	0	0	0	0	0	0	0	3	0	0	0	0	0	0	0	4	0	0	0	4	4	0	0	0	0	0
DENOVO283	Fungi	Basidiomycota	Microbotryomycetes	Sporidiobolales	Sporidiobolaceae	Rhodotorula	Rhodotorula sp. 1	0	0	0	0	0	0	0	18	0	0	18	18	0	0	0	0	0	0	0	0	0	0	0	18	0	0	0	0	0	0	0	0	0	0	0	0	0	0	0	0	0	0
DENOVO284	Fungi	Basidiomycota	Microbotryomycetes	Sporidiobolales	Sporidiobolaceae	Rhodotorula	Rhodotorula sp. 2	0	0	0	0	0	0	0	0	0	0	0	0	0	0	0	0	0	0	0	0	0	0	0	0	35	0	0	0	0	35	0	0	0	0	0	0	35	10	0	0	0	10
DENOVO303	Fungi	Basidiomycota	Microbotryomycetes	Sporidiobolales	Sporidiobolaceae	Rhodotorula	Rhodotorula sp. 3	0	0	0	0	0	0	0	0	0	0	0	0	0	0	0	0	0	0	0	0	0	0	0	0	25	0	0	0	0	25	0	0	0	0	0	0	25	9	0	0	0	9
DENOVO344	Fungi	Basidiomycota	Microbotryomycetes	Sporidiobolales	Sporidiobolaceae	Rhodotorula	Rhodotorula sp. 4	0	0	0	0	0	0	0	9	0	0	9	9	0	0	0	0	0	0	0	0	0	0	0	9	0	0	0	0	0	0	0	0	0	0	0	0	0	0	0	0	0	0
DENOVO882	Fungi	Basidiomycota	Microbotryomycetes	Sporidiobolales	Sporidiobolaceae	Rhodotorula	Rhodotorula sp. 5	0	0	0	0	0	0	0	0	0	0	0	0	0	0	0	0	0	0	0	0	0	0	0	0	12	0	0	0	0	12	0	0	0	0	0	0	12	3	0	0	0	3
DENOVO886	Fungi	Basidiomycota	Microbotryomycetes	Sporidiobolales	Sporidiobolaceae	Rhodotorula	Rhodotorula sp. 6	0	0	0	0	0	0	0	9	0	0	9	9	0	0	0	0	0	0	0	0	0	0	0	9	0	0	0	0	0	0	0	0	0	0	0	0	0	0	0	0	0	0
DENOVO899	Fungi	Basidiomycota	Microbotryomycetes	Sporidiobolales	Sporidiobolaceae	Rhodotorula	Rhodotorula sp. 7	0	0	0	0	0	0	0	5	0	0	5	5	0	0	0	0	0	0	0	0	0	0	0	5	0	0	0	0	0	0	0	0	0	0	0	0	0	0	0	0	0	0
DENOVO933	Fungi	Basidiomycota	Microbotryomycetes	Sporidiobolales	Sporidiobolaceae	Rhodotorula	Rhodotorula sp. 8	0	0	0	0	0	0	0	0	0	0	0	0	0	0	0	0	0	0	0	0	0	0	0	0	5	0	0	0	0	5	0	0	0	0	0	0	5	5	0	0	0	5
DENOVO937	Fungi	Basidiomycota	Microbotryomycetes	Sporidiobolales	Sporidiobolaceae	Rhodotorula	Rhodotorula sp. 9	0	0	0	0	0	0	0	0	0	0	0	0	0	0	0	0	0	0	0	0	0	0	0	0	11	0	0	0	0	11	0	0	0	0	0	0	11	1	0	0	0	1
DENOVO948	Fungi	Basidiomycota	Microbotryomycetes	Sporidiobolales	Sporidiobolaceae	Rhodotorula	Rhodotorula sp. 10	0	0	0	0	0	0	0	0	0	0	0	0	0	0	0	0	0	0	0	0	0	0	0	0	8	0	0	0	0	8	0	0	0	0	0	0	8	3	0	0	0	3
DENOVO957	Fungi	Basidiomycota	Microbotryomycetes	Sporidiobolales	Sporidiobolaceae	Rhodotorula	Rhodotorula sp. 11	0	0	0	0	0	0	0	1	0	0	1	1	0	0	0	0	0	0	0	0	0	0	0	1	0	0	0	0	0	0	0	0	0	0	0	0	0	0	0	0	0	0
DENOVO972	Fungi	Basidiomycota	Microbotryomycetes	Sporidiobolales	Sporidiobolaceae	Rhodotorula	Rhodotorula sp. 12	0	8	0	0	0	8	0	0	0	0	0	8	0	0	0	0	1	1	1	0	0	1	2	10	0	0	0	0	1	1	27	0	0	0	0	27	28	0	1	0	0	1
DENOVO1056	Fungi	Basidiomycota	Microbotryomycetes	Sporidiobolales	Sporidiobolaceae	Rhodotorula	Rhodotorula sp. 13	0	0	0	0	0	0	0	5	0	0	5	5	0	0	0	0	0	0	0	0	0	0	0	5	0	0	0	0	0	0	0	0	0	0	0	0	0	0	0	0	0	0
DENOVO1076	Fungi	Basidiomycota	Microbotryomycetes	Sporidiobolales	Sporidiobolaceae	Rhodotorula	Rhodotorula sp. 14	0	0	0	0	0	0	0	4	0	0	4	4	0	0	0	0	0	0	0	0	0	0	0	4	0	0	0	0	0	0	0	0	0	0	0	0	0	0	0	0	0	0
DENOVO2015	Fungi	Basidiomycota	Microbotryomycetes	Sporidiobolales	Sporidiobolaceae	Rhodotorula	Rhodotorula sp. 15	0	0	0	0	0	0	0	0	0	0	0	0	0	0	0	0	0	0	0	0	0	0	0	0	0	0	0	0	0	0	14	0	0	0	0	14	14	0	0	0	0	0
DENOVO2113	Fungi	Basidiomycota	Microbotryomycetes	Sporidiobolales	Sporidiobolaceae	Rhodotorula	Rhodotorula sp. 16	0	5	0	0	0	5	0	0	0	0	0	5	0	0	0	0	0	0	0	0	0	0	0	5	0	0	0	0	0	0	6	0	0	0	0	6	6	0	0	0	0	0
DENOVO2986	Fungi	Basidiomycota	Microbotryomycetes	Sporidiobolales	Sporidiobolaceae	Rhodotorula	Rhodotorula sp. 17	0	1	0	0	0	1	0	0	0	0	0	1	0	0	0	0	0	0	0	0	0	0	0	1	0	0	0	0	0	0	8	0	0	0	0	8	8	0	0	0	0	0
DENOVO832	Fungi	Basidiomycota	Microbotryomycetes	Sporidiobolales	Sporidiobolaceae	Rhodotorula	Rhodotorula sp. 18	0	7	0	0	0	7	0	0	0	0	0	7	0	0	0	0	0	0	0	0	0	0	0	7	0	0	0	0	0	0	39	0	0	0	0	39	39	0	0	0	0	0
DENOVO1639	Fungi	Basidiomycota	Microbotryomycetes	Sporidiobolales	Sporidiobolaceae	Rhodotorula	Rhodotorula sp. 19	0	2	0	0	0	2	0	0	0	0	0	2	0	0	0	0	0	0	0	0	0	0	0	2	0	0	0	0	0	0	10	0	0	0	0	10	10	0	0	0	0	0
DENOVO2074	Fungi	Basidiomycota	Microbotryomycetes	Sporidiobolales	Sporidiobolaceae	Rhodotorula	Rhodotorula sp. 20	0	2	0	0	0	2	0	0	0	0	0	2	0	0	0	0	0	0	0	0	0	0	0	2	0	0	0	0	0	0	7	0	0	0	0	7	7	0	0	0	0	0
DENOVO4012	Fungi	Basidiomycota	Microbotryomycetes	Sporidiobolales	Sporidiobolaceae	Sporobolomyces	Sporobolomyces sp. 1	0	9	0	0	0	9	0	0	0	0	0	9	0	0	0	0	0	0	0	0	0	0	0	9	0	0	0	0	0	0	0	0	0	0	0	0	0	0	0	0	0	0
DENOVO751	Fungi	Basidiomycota	Tremellomycetes	unknown Tremellomycetes 1	unknown Tremellomycetes 1	unknown Tremellomycetes 1	unknown Tremellomycetes 1	0	0	0	0	0	0	0	0	0	0	0	0	0	0	0	0	0	0	0	0	0	0	0	0	0	0	0	0	0	0	0	0	0	0	0	0	0	52	0	0	0	52
DENOVO857	Fungi	Basidiomycota	Tremellomycetes	unknown Tremellomycetes 2	unknown Tremellomycetes 2	unknown Tremellomycetes 2	unknown Tremellomycetes 2	0	0	0	0	0	0	0	0	0	0	0	0	0	0	0	0	0	0	0	0	0	0	0	0	0	0	0	0	0	0	0	0	0	0	0	0	0	42	0	0	0	42
DENOVO890	Fungi	Basidiomycota	Tremellomycetes	unknown Tremellomycetes 3	unknown Tremellomycetes 3	unknown Tremellomycetes 3	unknown Tremellomycetes 3	0	0	0	0	0	0	0	0	0	0	0	0	0	0	0	0	0	0	0	0	0	0	0	0	16	0	0	0	0	16	0	0	0	0	17	17	33	2	0	0	0	2
DENOVO1033	Fungi	Basidiomycota	Tremellomycetes	unknown Tremellomycetes 4	unknown Tremellomycetes 4	unknown Tremellomycetes 4	unknown Tremellomycetes 4	0	0	0	0	0	0	0	0	0	0	0	0	0	0	0	0	0	0	0	0	0	0	0	0	10	0	0	0	0	10	0	0	0	0	14	14	24	0	0	0	0	0
DENOVO1421	Fungi	Basidiomycota	Tremellomycetes	unknown Tremellomycetes 5	unknown Tremellomycetes 5	unknown Tremellomycetes 5	unknown Tremellomycetes 5	0	0	0	0	0	0	0	0	0	0	0	0	0	0	0	0	0	0	0	0	0	0	0	0	0	0	0	0	0	0	0	0	0	0	0	0	0	16	0	0	0	16
DENOVO1519	Fungi	Basidiomycota	Tremellomycetes	unknown Tremellomycetes 6	unknown Tremellomycetes 6	unknown Tremellomycetes 6	unknown Tremellomycetes 6	0	0	0	0	0	0	0	0	0	0	0	0	0	0	0	0	0	0	0	0	0	0	0	0	0	0	0	0	0	0	0	0	0	0	0	0	0	13	0	0	0	13
DENOVO1633	Fungi	Basidiomycota	Tremellomycetes	unknown Tremellomycetes 7	unknown Tremellomycetes 7	unknown Tremellomycetes 7	unknown Tremellomycetes 7	0	0	0	0	0	0	0	0	0	0	0	0	0	0	0	0	0	0	0	0	0	0	0	0	0	0	0	0	0	0	0	0	0	0	0	0	0	17	0	0	0	17
DENOVO1688	Fungi	Basidiomycota	Tremellomycetes	unknown Tremellomycetes 8	unknown Tremellomycetes 8	unknown Tremellomycetes 8	unknown Tremellomycetes 8	0	0	0	0	0	0	0	0	0	0	0	0	0	0	0	0	0	0	0	0	0	0	0	0	0	0	0	0	0	0	0	0	0	0	0	0	0	12	0	0	0	12
DENOVO1744	Fungi	Basidiomycota	Tremellomycetes	unknown Tremellomycetes 9	unknown Tremellomycetes 9	unknown Tremellomycetes 9	unknown Tremellomycetes 9	0	0	0	0	0	0	0	0	0	0	0	0	0	0	0	0	0	0	0	0	0	0	0	0	0	0	0	0	0	0	0	0	0	0	0	0	0	9	0	0	0	9
DENOVO1829	Fungi	Basidiomycota	Tremellomycetes	unknown Tremellomycetes 10	unknown Tremellomycetes 10	unknown Tremellomycetes 10	unknown Tremellomycetes 10	0	0	0	0	0	0	0	0	0	0	0	0	0	0	0	0	0	0	0	0	0	0	0	0	0	0	0	0	0	0	0	0	0	0	0	0	0	19	0	0	0	19
DENOVO1867	Fungi	Basidiomycota	Tremellomycetes	unknown Tremellomycetes 11	unknown Tremellomycetes 11	unknown Tremellomycetes 11	unknown Tremellomycetes 11	0	0	0	0	0	0	0	0	0	0	0	0	0	0	0	0	0	0	0	0	0	0	0	0	6	0	0	0	0	6	0	0	0	0	4	4	10	0	0	0	0	0
DENOVO2040	Fungi	Basidiomycota	Tremellomycetes	unknown Tremellomycetes 12	unknown Tremellomycetes 12	unknown Tremellomycetes 12	unknown Tremellomycetes 12	0	0	0	0	0	0	0	0	0	0	0	0	0	0	0	0	0	0	0	0	0	0	0	0	1	0	0	0	0	1	0	0	0	0	5	5	6	1	0	0	0	1
DENOVO2212	Fungi	Basidiomycota	Tremellomycetes	unknown Tremellomycetes 13	unknown Tremellomycetes 13	unknown Tremellomycetes 13	unknown Tremellomycetes 13	0	0	0	0	0	0	0	0	0	0	0	0	0	0	0	0	0	0	0	0	0	0	0	0	7	0	0	0	0	7	0	0	0	0	5	5	12	0	0	0	0	0
DENOVO2214	Fungi	Basidiomycota	Tremellomycetes	unknown Tremellomycetes 14	unknown Tremellomycetes 14	unknown Tremellomycetes 14	unknown Tremellomycetes 14	0	0	0	0	0	0	0	0	0	0	0	0	0	0	0	0	0	0	0	0	0	0	0	0	4	0	0	0	0	4	0	0	0	0	5	5	9	0	0	0	0	0
DENOVO2754	Fungi	Basidiomycota	Tremellomycetes	unknown Tremellomycetes 15	unknown Tremellomycetes 15	unknown Tremellomycetes 15	unknown Tremellomycetes 15	0	0	0	0	0	0	0	0	0	0	0	0	0	0	0	0	0	0	0	0	0	0	0	0	0	0	0	0	0	0	0	0	0	0	0	0	0	8	0	0	0	8
DENOVO3416	Fungi	Basidiomycota	Tremellomycetes	unknown Tremellomycetes 16	unknown Tremellomycetes 16	unknown Tremellomycetes 16	unknown Tremellomycetes 16	0	0	0	0	0	0	0	0	0	0	0	0	0	0	0	0	0	0	0	0	0	0	0	0	0	0	0	0	0	0	0	0	0	0	0	0	0	2	0	0	0	2
DENOVO361	Fungi	Basidiomycota	Tremellomycetes	Tremelalles	Tremellaceae	Tremella	Tremella sp. 1	0	0	0	0	0	0	0	0	2	34	36	36	0	0	0	0	0	0	0	0	0	0	0	36	0	0	0	0	0	0	0	0	0	0	0	0	0	0	0	0	0	0
DENOVO381	Fungi	Basidiomycota	Tremellomycetes	Tremelalles	Tremellaceae	Tremella	Tremella sp. 2	0	0	0	0	0	0	0	0	0	16	16	16	0	0	0	0	0	0	0	0	0	0	0	16	0	0	0	1	0	1	0	0	0	0	0	0	1	0	0	0	0	0
DENOVO782	Fungi	Basidiomycota	Tremellomycetes	Tremelalles	Tremellaceae	Tremella	Tremella sp. 3	0	0	0	0	0	0	0	0	0	7	7	7	0	0	0	0	0	0	0	0	0	0	0	7	0	0	0	0	0	0	0	0	0	0	0	0	0	0	0	0	0	0
DENOVO842	Fungi	Basidiomycota	Tremellomycetes	Tremelalles	Tremellaceae	Tremella	Tremella sp. 4	0	0	0	0	0	0	0	0	1	8	9	9	0	0	0	0	0	0	0	0	0	0	0	9	0	0	0	0	0	0	0	0	0	0	0	0	0	0	0	0	0	0
DENOVO862	Fungi	Basidiomycota	Tremellomycetes	Tremelalles	Tremellaceae	Tremella	Tremella sp. 5	0	0	0	0	0	0	0	0	0	8	8	8	0	0	0	0	0	0	0	0	0	0	0	8	0	0	0	0	0	0	0	0	0	0	0	0	0	0	0	0	0	0
DENOVO1121	Fungi	Basidiomycota	Tremellomycetes	Tremelalles	Tremellaceae	Tremella	Tremella sp. 6	0	0	0	0	0	0	0	0	0	3	3	3	0	0	0	0	0	0	0	0	0	0	0	3	0	0	0	0	0	0	0	0	0	0	0	0	0	0	0	0	0	0
DENOVO1559	Fungi	Basidiomycota	Tremellomycetes	Tremelalles	Tremellaceae	Tremella	Tremella sp. 7	0	0	0	3	0	3	0	0	8	0	8	11	0	0	0	0	0	0	0	0	0	0	0	11	0	0	0	0	0	0	0	0	0	0	0	0	0	0	0	0	0	0
DENOVO1574	Fungi	Basidiomycota	Tremellomycetes	Tremelalles	Tremellaceae	Tremella	Tremella sp. 8	0	0	0	0	0	0	0	0	0	0	0	0	0	0	0	0	0	0	0	0	0	0	0	0	0	0	0	0	0	0	0	0	0	0	0	0	0	0	0	0	0	0
DENOVO1849	Fungi	Basidiomycota	Tremellomycetes	Tremelalles	Tremellaceae	Tremella	Tremella sp. 9	0	0	0	0	0	0	0	0	0	0	0	0	0	0	0	0	0	0	0	0	0	0	0	0	0	0	0	0	0	0	0	0	0	0	0	0	0	0	0	0	0	0
DENOVO1929	Fungi	Basidiomycota	Tremellomycetes	Tremelalles	Tremellaceae	Tremella	Tremella sp. 10	0	0	0	0	0	0	0	0	0	0	0	0	0	0	0	0	0	0	0	0	0	0	0	0	0	0	0	0	0	0	0	0	0	0	0	0	0	0	0	0	0	0
DENOVO2054	Fungi	Basidiomycota	Tremellomycetes	Tremelalles	Tremellaceae	Tremella	Tremella sp. 11	0	0	0	0	0	0	0	0	0	0	0	0	0	0	0	0	0	0	0	0	0	0	0	0	0	0	0	0	0	0	0	0	0	0	0	0	0	0	0	0	0	0
DENOVO2410	Fungi	Basidiomycota	Tremellomycetes	Tremelalles	Tremellaceae	Tremella	Tremella sp. 12	0	0	0	0	0	0	0	0	0	0	0	0	0	0	0	0	0	0	0	0	0	0	0	0	0	0	0	0	0	0	0	0	0	0	0	0	0	0	0	0	0	0
DENOVO3080	Fungi	Basidiomycota	Tremellomycetes	Tremelalles	Tremellaceae	Tremella	Tremella sp. 13	0	0	0	0	0	0	0	0	0	0	0	0	0	0	0	0	0	0	0	0	0	0	0	0	0	0	0	0	0	0	0	0	0	0	0	0	0	0	0	0	0	0
DENOVO3113	Fungi	Basidiomycota	Tremellomycetes	Tremelalles	Tremellaceae	Tremella	Tremella sp. 14	0	0	0	0	0	0	0	0	7	0	7	7	0	0	0	0	0	0	0	0	0	0	0	7	0	0	0	0	0	0	0	0	0	0	0	0	0	0	0	0	0	0
DENOVO3146	Fungi	Basidiomycota	Tremellomycetes	Tremelalles	Tremellaceae	Tremella	Tremella sp. 15	0	0	0	0	0	0	0	0	0	0	0	0	0	0	0	0	0	0	0	0	0	0	0	0	0	0	0	0	0	0	0	0	0	0	0	0	0	0	0	0	0	0
DENOVO3163	Fungi	Basidiomycota	Tremellomycetes	Tremelalles	Tremellaceae	Tremella	Tremella sp. 16	0	0	0	0	0	0	0	0	0	0	0	0	0	0	0	0	0	0	0	0	0	0	0	0	0	0	0	0	0	0	0	0	0	0	0	0	0	0	0	0	0	0
DENOVO3241	Fungi	Basidiomycota	Tremellomycetes	Tremelalles	Tremellaceae	Tremella	Tremella sp. 17	0	0	0	0	0	0	0	0	0	0	0	0	0	0	0	0	0	0	0	0	0	0	0	0	0	0	0	0	0	0	0	0	0	0	0	0	0	0	0	0	0	0
DENOVO3641	Fungi	Basidiomycota	Tremellomycetes	Tremelalles	Tremellaceae	Tremella	Tremella sp. 18	0	0	0	0	0	0	0	0	0	0	0	0	0	0	0	0	0	0	0	0	0	0	0	0	0	0	0	0	0	0	0	0	0	0	0	0	0	0	0	0	0	0
DENOVO4225	Fungi	Basidiomycota	Tremellomycetes	Tremelalles	Tremellaceae	Tremella	Tremella sp. 19	0	0	0	0	0	0	0	0	0	0	0	0	0	0	0	0	0	0	0	0	0	0	0	0	0	0	0	0	0	0	0	0	0	0	0	0	0	0	0	0	0	0
DENOVO349	Fungi	Basidiomycota	Tremellomycetes	Tremelalles	unknown Tremelalles 1	unknown Tremelalles 1	unknown Tremelalles 1	0	0	0	0	0	0	0	0	0	0	0	0	0	0	0	0	0	0	0	0	0	0	0	0	0	0	0	0	0	0	0	334	0	0	6	340	340	0	0	0	0	0
DENOVO377	Fungi	Basidiomycota	Tremellomycetes	Tremelalles	unknown Tremelalles 2	unknown Tremelalles 2	unknown Tremelalles 2	0	0	0	0	0	0	0	0	0	0	0	0	0	0	0	0	0	0	0	0	0	0	0	0	0	0	0	0	0	0	0	254	0	0	7	261	261	0	0	0	0	0
DENOVO553	Fungi	Basidiomycota	Tremellomycetes	Tremelalles	unknown Tremelalles 3	unknown Tremelalles 3	unknown Tremelalles 3	0	0	0	0	0	0	0	0	0	0	0	0	0	0	0	0	0	0	0	0	0	0	0	0	0	0	0	0	0	0	6	0	0	0	37	43	43	0	0	0	0	0
DENOVO622	Fungi	Basidiomycota	Tremellomycetes	Tremelalles	unknown Tremelalles 4	unknown Tremelalles 4	unknown Tremelalles 4	0	0	0	0	0	0	0	0	0	0	0	0	0	0	0	0	0	0	0	0	0	0	0	0	0	0	0	0	0	0	6	0	0	0	34	40	40	0	0	0	0	0
DENOVO784	Fungi	Basidiomycota	Tremellomycetes	Tremelalles	unknown Tremelalles 5	unknown Tremelalles 5	unknown Tremelalles 5	0	0	0	0	0	0	0	0	0	0	0	0	0	0	0	0	0	0	0	0	0	0	0	0	0	0	0	0	0	0	0	119	0	0	2	121	121	0	0	0	0	0
DENOVO813	Fungi	Basidiomycota	Tremellomycetes	Tremelalles	unknown Tremelalles 6	unknown Tremelalles 6	unknown Tremelalles 6	0	0	0	0	0	0	0	0	0	0	0	0	0	0	0	0	0	0	0	0	0	0	0	0	0	0	0	0	0	0	0	88	0	0	2	90	90	0	0	0	0	0
DENOVO844	Fungi	Basidiomycota	Tremellomycetes	Tremelalles	unknown Tremelalles 7	unknown Tremelalles 7	unknown Tremelalles 7	0	0	0	0	0	0	0	0	0	0	0	0	0	0	0	0	0	0	0	0	0	0	0	0	0	0	0	0	0	0	0	96	0	0	2	98	98	0	0	0	0	0
DENOVO985	Fungi	Basidiomycota	Tremellomycetes	Tremelalles	unknown Tremelalles 8	unknown Tremelalles 8	unknown Tremelalles 8	0	0	0	0	0	0	0	0	0	0	0	0	0	0	0	0	0	0	0	0	0	0	0	0	0	0	0	0	0	0	0	79	0	0	0	79	79	0	0	0	0	0
DENOVO1293	Fungi	Basidiomycota	Tremellomycetes	Tremelalles	unknown Tremelalles 9	unknown Tremelalles 9	unknown Tremelalles 9	0	0	0	0	0	0	0	0	0	0	0	0	0	0	0	0	0	0	0	0	0	0	0	0	0	0	0	0	0	0	0	93	0	0	0	93	93	0	0	0	0	0
DENOVO1304	Fungi	Basidiomycota	Tremellomycetes	Tremelalles	unknown Tremelalles 10	unknown Tremelalles 10	unknown Tremelalles 10	0	0	0	0	0	0	0	0	0	0	0	0	0	0	0	0	0	0	0	0	0	0	0	0	0	0	0	0	0	0	1	0	0	0	10	11	11	0	0	0	0	0
DENOVO1405	Fungi	Basidiomycota	Tremellomycetes	Tremelalles	unknown Tremelalles 11	unknown Tremelalles 11	unknown Tremelalles 11	0	0	0	0	0	0	0	0	0	0	0	0	0	0	0	0	0	0	0	0	0	0	0	0	0	0	0	0	0	0	4	0	0	0	12	16	16	0	0	0	0	0
DENOVO1411	Fungi	Basidiomycota	Tremellomycetes	Tremelalles	unknown Tremelalles 12	unknown Tremelalles 12	unknown Tremelalles 12	0	0	0	0	0	0	0	0	0	0	0	0	0	0	0	0	0	0	0	0	0	0	0	0	0	0	0	0	0	0	0	0	0	0	14	14	14	0	0	0	0	0
DENOVO1417	Fungi	Basidiomycota	Tremellomycetes	Tremelalles	unknown Tremelalles 13	unknown Tremelalles 13	unknown Tremelalles 13	0	0	0	0	0	0	0	0	0	0	0	0	0	0	0	0	0	0	0	0	0	0	0	0	0	0	0	0	0	0	4	0	0	0	10	14	14	0	0	0	0	0
DENOVO1491	Fungi	Basidiomycota	Tremellomycetes	Tremelalles	unknown Tremelalles 14	unknown Tremelalles 14	unknown Tremelalles 14	0	0	0	0	0	0	0	0	0	0	0	0	0	0	0	0	0	0	0	0	0	0	0	0	0	0	0	0	0	0	0	0	0	0	0	0	0	0	0	0	0	0
DENOVO1504	Fungi	Basidiomycota	Tremellomycetes	Tremelalles	unknown Tremelalles 15	unknown Tremelalles 15	unknown Tremelalles 15	0	0	0	0	0	0	0	0	0	0	0	0	0	0	0	0	0	0	0	0	0	0	0	0	0	0	0	0	0	0	0	0	0	0	12	12	12	0	0	0	0	0
DENOVO1505	Fungi	Basidiomycota	Tremellomycetes	Tremelalles	unknown Tremelalles 16	unknown Tremelalles 16	unknown Tremelalles 16	0	0	0	0	0	0	0	0	0	0	0	0	0	0	0	0	0	0	0	0	0	0	0	0	0	0	0	0	0	0	0	0	0	0	0	0	0	0	0	0	0	0
DENOVO1543	Fungi	Basidiomycota	Tremellomycetes	Tremelalles	unknown Tremelalles 17	unknown Tremelalles 17	unknown Tremelalles 17	0	0	0	0	0	0	0	0	0	0	0	0	0	0	0	0	0	0	0	0	0	0	0	0	0	0	0	0	0	0	1	0	0	0	5	6	6	0	0	0	0	0
DENOVO2529	Fungi	Basidiomycota	Tremellomycetes	Tremelalles	unknown Tremelalles 18	unknown Tremelalles 18	unknown Tremelalles 18	0	0	0	0	0	0	0	0	0	0	0	0	0	0	0	0	0	0	0	0	0	0	0	0	0	0	0	0	0	0	0	0	0	0	4	4	4	0	0	0	0	0
DENOVO2580	Fungi	Basidiomycota	Tremellomycetes	Tremelalles	unknown Tremelalles 19	unknown Tremelalles 19	unknown Tremelalles 19	0	0	0	0	0	0	0	0	0	0	0	0	0	0	0	0	0	0	0	0	0	0	0	0	0	0	0	0	0	0	0	0	0	0	0	0	0	0	0	0	0	0
DENOVO2693	Fungi	Basidiomycota	Tremellomycetes	Tremelalles	unknown Tremelalles 20	unknown Tremelalles 20	unknown Tremelalles 20	0	0	0	0	0	0	0	0	0	0	0	0	0	0	0	0	0	0	0	0	0	0	0	0	0	0	0	0	0	0	0	0	0	0	0	0	0	0	0	0	0	0
DENOVO2755	Fungi	Basidiomycota	Tremellomycetes	Tremelalles	unknown Tremelalles 21	unknown Tremelalles 21	unknown Tremelalles 21	0	0	0	0	0	0	0	0	0	0	0	0	0	0	0	0	0	0	0	0	0	0	0	0	0	0	0	0	0	0	0	0	0	0	1	1	1	0	0	0	0	0
DENOVO2879	Fungi	Basidiomycota	Tremellomycetes	Tremelalles	unknown Tremelalles 22	unknown Tremelalles 22	unknown Tremelalles 22	0	0	0	0	0	0	0	0	0	0	0	0	0	0	0	0	0	0	0	0	0	0	0	0	0	0	0	0	0	0	0	0	0	0	3	3	3	0	0	0	0	0
DENOVO2939	Fungi	Basidiomycota	Tremellomycetes	Tremelalles	unknown Tremelalles 23	unknown Tremelalles 23	unknown Tremelalles 23	0	0	0	0	0	0	0	0	0	0	0	0	0	0	0	0	0	0	0	0	0	0	0	0	0	0	0	0	0	0	0	0	0	0	0	0	0	0	0	0	0	0
DENOVO3014	Fungi	Basidiomycota	Tremellomycetes	Tremelalles	unknown Tremelalles 24	unknown Tremelalles 24	unknown Tremelalles 24	0	0	0	0	0	0	0	0	0	0	0	0	0	0	0	0	0	0	0	0	0	0	0	0	0	0	0	0	0	0	0	0	0	0	3	3	3	0	0	0	0	0
DENOVO3515	Fungi	Basidiomycota	Tremellomycetes	Tremelalles	unknown Tremelalles 25	unknown Tremelalles 25	unknown Tremelalles 25	0	0	0	0	0	0	0	0	0	0	0	0	0	0	0	0	0	0	0	0	0	0	0	0	0	0	0	0	0	0	0	0	0	0	0	0	0	0	0	0	0	0
DENOVO3748	Fungi	Basidiomycota	Tremellomycetes	Tremelalles	unknown Tremelalles 26	unknown Tremelalles 26	unknown Tremelalles 26	0	0	0	0	0	0	0	0	0	0	0	0	0	0	0	0	0	0	0	0	0	0	0	0	0	0	0	0	0	0	0	0	0	0	5	5	5	0	0	0	0	0
DENOVO3858	Fungi	Basidiomycota	Tremellomycetes	Tremelalles	unknown Tremelalles 27	unknown Tremelalles 27	unknown Tremelalles 27	0	0	0	0	0	0	0	0	0	0	0	0	0	0	0	0	0	0	0	0	0	0	0	0	0	0	0	0	0	0	0	0	0	0	5	5	5	0	0	0	0	0
DENOVO3997	Fungi	Basidiomycota	Tremellomycetes	Tremelalles	unknown Tremelalles 28	unknown Tremelalles 28	unknown Tremelalles 28	0	0	0	0	0	0	0	0	0	0	0	0	0	0	0	0	0	0	0	0	0	0	0	0	0	0	0	0	0	0	0	0	0	0	0	0	0	0	0	0	0	0
DENOVO292	Fungi	Basidiomycota	Tremellomycetes	Tremelalles	unknown Tremelalles 29	unknown Tremelalles 29	unknown Tremelalles 29	0	0	37	0	0	37	0	0	0	88	88	125	0	0	0	0	0	0	0	0	0	0	0	125	0	0	0	0	0	0	0	0	0	0	0	0	0	0	0	0	0	0
DENOVO348	Fungi	Basidiomycota	Tremellomycetes	Tremelalles	unknown Tremelalles 30	unknown Tremelalles 30	unknown Tremelalles 30	0	0	31	0	0	31	0	0	0	67	67	98	0	0	0	0	0	0	0	0	0	0	0	98	0	0	0	0	0	0	0	1	0	0	0	1	1	0	0	0	0	0
DENOVO382	Fungi	Basidiomycota	Tremellomycetes	Tremelalles	unknown Tremelalles 31	unknown Tremelalles 31	unknown Tremelalles 31	1	0	0	2	0	3	1	1	5	45	52	55	0	0	0	0	0	0	0	0	0	0	0	55	0	0	0	0	0	0	0	0	0	0	0	0	0	0	0	0	0	0
DENOVO422	Fungi	Basidiomycota	Tremellomycetes	Tremelalles	unknown Tremelalles 32	unknown Tremelalles 32	unknown Tremelalles 32	7	0	0	1	0	8	0	1	5	24	30	38	0	0	0	0	0	0	0	0	0	0	0	38	0	0	0	0	0	0	0	0	0	0	0	0	0	0	0	0	0	0
DENOVO719	Fungi	Basidiomycota	Tremellomycetes	Tremelalles	unknown Tremelalles 33	unknown Tremelalles 33	unknown Tremelalles 33	0	0	14	0	0	14	0	0	0	22	22	36	0	0	0	0	0	0	0	0	0	0	0	36	0	0	0	0	0	0	0	0	0	0	0	0	0	0	0	0	0	0
DENOVO773	Fungi	Basidiomycota	Tremellomycetes	Tremelalles	unknown Tremelalles 34	unknown Tremelalles 34	unknown Tremelalles 34	0	0	10	0	0	10	0	0	0	22	22	32	0	0	0	0	0	0	0	0	0	0	0	32	0	0	0	0	0	0	0	0	0	0	0	0	0	0	0	0	0	0
DENOVO835	Fungi	Basidiomycota	Tremellomycetes	Tremelalles	unknown Tremelalles 35	unknown Tremelalles 35	unknown Tremelalles 35	1	0	0	1	0	2	0	4	0	16	20	22	0	0	0	0	0	0	0	0	0	0	0	22	0	0	0	0	0	0	0	0	0	0	0	0	0	0	0	0	0	0
DENOVO845	Fungi	Basidiomycota	Tremellomycetes	Tremelalles	unknown Tremelalles 36	unknown Tremelalles 36	unknown Tremelalles 36	0	0	5	0	0	5	0	0	0	17	17	22	0	0	0	0	0	0	0	0	0	0	0	22	0	0	0	0	0	0	0	0	0	0	0	0	0	0	0	0	0	0
DENOVO852	Fungi	Basidiomycota	Tremellomycetes	Tremelalles	unknown Tremelalles 37	unknown Tremelalles 37	unknown Tremelalles 37	5	0	0	0	0	5	0	7	0	0	7	12	0	0	0	0	0	0	0	0	0	0	0	12	0	0	0	0	0	0	0	0	0	0	0	0	0	0	0	0	0	0
DENOVO881	Fungi	Basidiomycota	Tremellomycetes	Tremelalles	unknown Tremelalles 38	unknown Tremelalles 38	unknown Tremelalles 38	2	0	0	0	0	2	0	8	0	13	21	23	0	0	0	0	0	0	0	0	0	0	0	23	0	0	0	0	0	0	0	0	0	0	0	0	0	0	0	0	0	0
DENOVO930	Fungi	Basidiomycota	Tremellomycetes	Tremelalles	unknown Tremelalles 39	unknown Tremelalles 39	unknown Tremelalles 39	2	0	0	0	0	2	0	4	1	0	5	7	0	0	0	0	0	0	0	0	0	0	0	7	0	0	0	0	0	0	0	0	0	0	0	0	0	0	0	0	0	0
DENOVO944	Fungi	Basidiomycota	Tremellomycetes	Tremelalles	unknown Tremelalles 40	unknown Tremelalles 40	unknown Tremelalles 40	0	0	0	0	0	0	0	0	0	0	0	0	0	0	0	0	0	0	0	0	0	0	0	0	0	28	0	0	0	28	0	0	0	0	0	0	28	0	0	0	0	0
DENOVO967	Fungi	Basidiomycota	Tremellomycetes	Tremelalles	unknown Tremelalles 41	unknown Tremelalles 41	unknown Tremelalles 41	0	0	0	0	0	0	0	0	0	0	0	0	0	0	0	0	0	0	0	0	0	0	0	0	0	18	0	0	0	18	0	0	0	0	0	0	18	0	0	0	0	0
DENOVO1003	Fungi	Basidiomycota	Tremellomycetes	Tremelalles	unknown Tremelalles 42	unknown Tremelalles 42	unknown Tremelalles 42	0	0	6	0	0	6	0	0	0	21	21	27	0	0	0	0	0	0	0	0	0	0	0	27	0	0	0	0	0	0	0	0	0	0	0	0	0	0	0	0	0	0
DENOVO1005	Fungi	Basidiomycota	Tremellomycetes	Tremelalles	unknown Tremelalles 43	unknown Tremelalles 43	unknown Tremelalles 43	0	0	0	0	0	0	0	1	1	8	10	10	0	0	0	0	0	0	0	0	0	0	0	10	0	0	0	0	0	0	0	0	0	0	0	0	0	0	0	0	0	0
DENOVO1061	Fungi	Basidiomycota	Tremellomycetes	Tremelalles	unknown Tremelalles 44	unknown Tremelalles 44	unknown Tremelalles 44	0	0	0	0	0	0	0	0	2	4	6	6	0	0	0	0	0	0	0	0	0	0	0	6	0	0	0	0	0	0	0	0	0	0	0	0	0	0	0	0	0	0
DENOVO1129	Fungi	Basidiomycota	Tremellomycetes	Tremelalles	unknown Tremelalles 45	unknown Tremelalles 45	unknown Tremelalles 45	6	0	0	0	0	6	1	0	1	13	15	21	0	0	0	0	0	0	0	0	0	0	0	21	0	0	0	0	0	0	0	0	0	0	0	0	0	0	0	0	0	0
DENOVO1204	Fungi	Basidiomycota	Tremellomycetes	Tremelalles	unknown Tremelalles 46	unknown Tremelalles 46	unknown Tremelalles 46	0	0	0	1	0	1	0	0	1	7	8	9	0	0	0	0	0	0	0	0	0	0	0	9	0	0	0	0	0	0	0	0	0	0	0	0	0	0	0	0	0	0
DENOVO1437	Fungi	Basidiomycota	Tremellomycetes	Tremelalles	unknown Tremelalles 47	unknown Tremelalles 47	unknown Tremelalles 47	0	0	0	0	0	0	0	0	4	0	4	4	0	0	0	0	0	0	0	0	0	0	0	4	0	0	0	0	0	0	0	0	0	0	0	0	0	0	0	0	0	0
DENOVO1453	Fungi	Basidiomycota	Tremellomycetes	Tremelalles	unknown Tremelalles 48	unknown Tremelalles 48	unknown Tremelalles 48	0	0	0	0	0	0	0	0	0	6	6	6	0	0	0	0	0	0	0	0	0	0	0	6	0	0	0	0	0	0	0	0	0	0	0	0	0	0	0	0	0	0
DENOVO1600	Fungi	Basidiomycota	Tremellomycetes	Tremelalles	unknown Tremelalles 49	unknown Tremelalles 49	unknown Tremelalles 49	0	0	0	0	0	0	0	0	7	0	7	7	0	0	0	0	0	0	0	0	0	0	0	7	0	0	0	0	0	0	0	0	0	0	0	0	0	0	0	0	0	0
DENOVO1679	Fungi	Basidiomycota	Tremellomycetes	Tremelalles	unknown Tremelalles 50	unknown Tremelalles 50	unknown Tremelalles 50	2	0	0	1	0	3	0	4	0	2	6	9	0	0	0	0	0	0	0	0	0	0	0	9	0	0	0	0	0	0	0	0	0	0	0	0	0	0	0	0	0	0
DENOVO1812	Fungi	Basidiomycota	Tremellomycetes	Tremelalles	unknown Tremelalles 51	unknown Tremelalles 51	unknown Tremelalles 51	0	0	0	0	0	0	0	0	0	0	0	0	0	0	0	0	0	0	0	0	0	0	0	0	0	7	0	0	0	7	0	0	0	0	0	0	7	0	0	0	0	0
DENOVO1903	Fungi	Basidiomycota	Tremellomycetes	Tremelalles	unknown Tremelalles 52	unknown Tremelalles 52	unknown Tremelalles 52	2	0	0	0	0	2	0	2	0	4	6	8	0	0	0	0	0	0	0	0	0	0	0	8	0	0	0	0	0	0	0	0	0	0	0	0	0	0	0	0	0	0
DENOVO1912	Fungi	Basidiomycota	Tremellomycetes	Tremelalles	unknown Tremelalles 53	unknown Tremelalles 53	unknown Tremelalles 53	0	0	0	0	0	0	0	0	0	0	0	0	0	0	0	0	0	0	0	0	0	0	0	0	0	5	0	0	0	5	0	0	0	0	0	0	5	0	0	0	0	0
DENOVO1933	Fungi	Basidiomycota	Tremellomycetes	Tremelalles	unknown Tremelalles 54	unknown Tremelalles 54	unknown Tremelalles 54	2	0	0	0	0	2	0	4	0	0	4	6	0	0	0	0	0	0	0	0	0	0	0	6	0	0	0	0	0	0	0	0	0	0	0	0	0	0	0	0	0	0
DENOVO1934	Fungi	Basidiomycota	Tremellomycetes	Tremelalles	unknown Tremelalles 55	unknown Tremelalles 55	unknown Tremelalles 55	0	0	0	0	0	0	0	0	0	4	4	4	0	0	0	0	0	0	0	0	0	0	0	4	0	0	0	0	0	0	0	0	0	0	0	0	0	0	0	0	0	0
DENOVO2025	Fungi	Basidiomycota	Tremellomycetes	Tremelalles	unknown Tremelalles 56	unknown Tremelalles 56	unknown Tremelalles 56	0	0	0	0	0	0	0	3	0	5	8	8	0	0	0	0	0	0	0	0	0	0	0	8	0	0	0	0	0	0	0	0	0	0	0	0	0	0	0	0	0	0
DENOVO2047	Fungi	Basidiomycota	Tremellomycetes	Tremelalles	unknown Tremelalles 57	unknown Tremelalles 57	unknown Tremelalles 57	0	0	0	0	0	0	0	0	0	0	0	0	0	0	0	0	0	0	0	0	0	0	0	0	0	4	0	0	0	4	0	0	0	0	0	0	4	0	0	0	0	0
DENOVO2062	Fungi	Basidiomycota	Tremellomycetes	Tremelalles	unknown Tremelalles 58	unknown Tremelalles 58	unknown Tremelalles 58	1	0	0	0	0	1	0	1	0	0	1	2	0	0	0	0	0	0	0	0	0	0	0	2	0	0	0	0	0	0	0	0	0	0	0	0	0	0	0	0	0	0
DENOVO2189	Fungi	Basidiomycota	Tremellomycetes	Tremelalles	unknown Tremelalles 59	unknown Tremelalles 59	unknown Tremelalles 59	0	0	0	0	0	0	0	0	0	0	0	0	0	0	0	0	0	0	0	0	0	0	0	0	0	4	0	0	0	4	0	0	0	0	0	0	4	0	0	0	0	0
DENOVO2213	Fungi	Basidiomycota	Tremellomycetes	Tremelalles	unknown Tremelalles 60	unknown Tremelalles 60	unknown Tremelalles 60	0	0	0	0	0	0	0	0	0	3	3	3	0	0	0	0	0	0	0	0	0	0	0	3	0	0	0	0	0	0	0	0	0	0	0	0	0	0	0	0	0	0
DENOVO2233	Fungi	Basidiomycota	Tremellomycetes	Tremelalles	unknown Tremelalles 61	unknown Tremelalles 61	unknown Tremelalles 61	1	0	0	0	0	1	0	0	0	0	0	1	0	0	0	0	0	0	0	0	0	0	0	1	0	0	0	0	0	0	0	0	0	0	0	0	0	0	0	0	0	0
DENOVO2425	Fungi	Basidiomycota	Tremellomycetes	Tremelalles	unknown Tremelalles 62	unknown Tremelalles 62	unknown Tremelalles 62	0	0	0	0	0	0	0	1	0	0	1	1	0	0	0	0	0	0	0	0	0	0	0	1	0	0	0	0	0	0	0	0	0	0	0	0	0	0	0	0	0	0
DENOVO2982	Fungi	Basidiomycota	Tremellomycetes	Tremelalles	unknown Tremelalles 63	unknown Tremelalles 63	unknown Tremelalles 63	0	0	0	0	0	0	0	0	2	0	2	2	0	0	0	0	0	0	0	0	0	0	0	2	0	0	0	0	0	0	0	0	0	0	0	0	0	0	0	0	0	0
DENOVO3037	Fungi	Basidiomycota	Tremellomycetes	Tremelalles	unknown Tremelalles 64	unknown Tremelalles 64	unknown Tremelalles 64	0	0	0	0	0	0	0	0	3	0	3	3	0	0	0	0	0	0	0	0	0	0	0	3	0	0	0	0	0	0	0	0	0	0	0	0	0	0	0	0	0	0
DENOVO3122	Fungi	Basidiomycota	Tremellomycetes	Tremelalles	unknown Tremelalles 65	unknown Tremelalles 65	unknown Tremelalles 65	0	0	0	0	0	0	0	0	0	2	2	2	0	0	0	0	0	0	0	0	0	0	0	2	0	0	0	0	0	0	0	0	0	0	0	0	0	0	0	0	0	0
DENOVO3599	Fungi	Basidiomycota	Tremellomycetes	Tremelalles	unknown Tremelalles 66	unknown Tremelalles 66	unknown Tremelalles 66	0	0	0	0	0	0	0	0	0	1	1	1	0	0	0	0	0	0	0	0	0	0	0	1	0	0	0	0	0	0	0	0	0	0	0	0	0	0	0	0	0	0
DENOVO3699	Fungi	Basidiomycota	Tremellomycetes	Tremelalles	unknown Tremelalles 67	unknown Tremelalles 67	unknown Tremelalles 67	0	0	0	0	0	0	0	0	3	0	3	3	0	0	0	0	0	0	0	0	0	0	0	3	0	0	0	0	0	0	0	0	0	0	0	0	0	0	0	0	0	0
DENOVO4168	Fungi	Basidiomycota	Tremellomycetes	Tremelalles	Bulleraceae	Bullera	Bullera_unica sp. 1	0	0	0	0	0	0	0	0	0	0	0	0	0	0	0	0	0	0	0	0	0	0	0	0	0	0	0	0	0	0	0	0	0	13	0	13	13	0	0	0	0	0
DENOVO2027	Fungi	Basidiomycota	Tremellomycetes	Tremelalles	Bulleraceae	Fonsecazyma	Fonsecazyma sp. 1	0	0	0	0	0	0	0	0	0	0	0	0	0	0	0	0	0	0	0	0	0	0	0	0	0	0	0	0	0	0	0	24	0	0	0	24	24	0	0	0	0	0
DENOVO2809	Fungi	Basidiomycota	Tremellomycetes	Tremelalles	Bulleraceae	Fonsecazyma	Fonsecazyma sp. 2	0	0	0	0	0	0	0	0	0	0	0	0	0	0	0	0	0	0	0	0	0	0	0	0	0	0	0	0	0	0	0	23	0	0	0	23	23	0	0	0	0	0
DENOVO3772	Fungi	Basidiomycota	Tremellomycetes	Tremelalles	Bulleraceae	Fonsecazyma	Fonsecazyma sp. 3	0	0	0	0	0	0	0	0	0	0	0	0	0	0	0	0	0	0	0	0	0	0	0	0	0	0	0	0	0	0	0	6	0	0	0	6	6	0	0	0	0	0
DENOVO441	Fungi	Basidiomycota	Tremellomycetes	Tremelalles	Cryptococcaceae	Kwoniella	Kwoniella sp. 1	0	0	23	0	0	23	0	0	15	0	15	38	0	0	0	0	0	0	0	0	0	0	0	38	0	0	0	0	0	0	0	0	0	0	4	4	4	0	0	0	0	0
DENOVO520	Fungi	Basidiomycota	Tremellomycetes	Tremelalles	Cryptococcaceae	Kwoniella	Kwoniella sp. 2	0	0	24	0	0	24	0	0	2	0	2	26	0	0	0	0	0	0	0	0	0	0	0	26	0	0	0	0	0	0	0	0	0	0	2	2	2	0	0	0	0	0
DENOVO1149	Fungi	Basidiomycota	Tremellomycetes	Tremelalles	Cryptococcaceae	Kwoniella	Kwoniella sp. 3	0	0	5	0	0	5	0	0	4	0	4	9	0	0	0	0	0	0	0	0	0	0	0	9	0	0	0	0	0	0	0	0	0	0	1	1	1	0	0	0	0	0
DENOVO1192	Fungi	Basidiomycota	Tremellomycetes	Tremelalles	Cryptococcaceae	Kwoniella	Kwoniella sp. 4	0	0	3	0	0	3	0	0	1	0	1	4	0	0	0	0	0	0	0	0	0	0	0	4	0	0	0	0	0	0	0	0	0	0	1	1	1	0	0	0	0	0
DENOVO1332	Fungi	Basidiomycota	Tremellomycetes	Tremelalles	Cryptococcaceae	Kwoniella	Kwoniella sp. 5	0	0	4	0	0	4	0	0	6	0	6	10	0	0	0	0	0	0	0	0	0	0	0	10	0	0	0	0	0	0	0	0	0	0	0	0	0	0	0	0	0	0
DENOVO1354	Fungi	Basidiomycota	Tremellomycetes	Tremelalles	Cryptococcaceae	Kwoniella	Kwoniella sp. 6	0	0	3	0	0	3	0	0	3	0	3	6	0	0	0	0	0	0	0	0	0	0	0	6	0	0	0	0	0	0	0	0	0	0	2	2	2	0	0	0	0	0
DENOVO2569	Fungi	Basidiomycota	Tremellomycetes	Tremelalles	Cryptococcaceae	Kwoniella	Kwoniella_bestiolae 1	0	13	0	0	0	13	0	0	0	0	0	13	0	0	0	0	0	0	0	0	0	0	0	13	0	0	0	0	0	0	0	0	0	0	0	0	0	0	0	0	0	0
DENOVO2869	Fungi	Basidiomycota	Tremellomycetes	Tremelalles	Cryptococcaceae	Kwoniella	Kwoniella_bestiolae 2	0	14	0	0	0	14	0	0	0	0	0	14	0	0	0	0	0	0	0	0	0	0	0	14	0	0	0	0	0	0	0	0	0	0	0	0	0	0	0	0	0	0
DENOVO3884	Fungi	Basidiomycota	Tremellomycetes	Tremelalles	Cryptococcaceae	Kwoniella	Kwoniella_bestiolae 3	0	7	0	0	0	7	0	0	0	0	0	7	0	0	0	0	0	0	0	0	0	0	0	7	0	0	0	0	0	0	0	0	0	0	0	0	0	0	0	0	0	0
DENOVO4001	Fungi	Basidiomycota	Tremellomycetes	Tremelalles	Cryptococcaceae	Kwoniella	Kwoniella_bestiolae 4	0	4	0	0	0	4	0	0	0	0	0	4	0	0	0	0	0	0	0	0	0	0	0	4	0	0	0	0	0	0	0	0	0	0	0	0	0	0	0	0	0	0
DENOVO4191	Fungi	Basidiomycota	Tremellomycetes	Tremelalles	Cryptococcaceae	Kwoniella	Kwoniella_bestiolae 5	0	6	0	0	0	6	0	0	0	0	0	6	0	0	0	0	0	0	0	0	0	0	0	6	0	0	0	0	0	0	0	0	0	0	0	0	0	0	0	0	0	0
DENOVO3988	Fungi	Basidiomycota	Tremellomycetes	Tremelalles	Phaeotremellaceae	Gelidatrema	Gelidatrema_spencermartinsiae 1	0	0	0	0	0	0	0	0	3	0	3	3	0	0	0	0	0	0	0	0	0	0	0	3	0	0	0	0	0	0	0	0	0	0	0	0	0	0	0	0	0	0
DENOVO1181	Fungi	Basidiomycota	Tremellomycetes	Tremelalles	Tremellaceae	unknown Tremellaceae 1	unknown Tremellaceae 1	0	0	0	0	0	0	0	0	0	0	0	0	0	0	0	0	0	0	0	0	0	0	0	0	0	0	0	0	0	0	0	0	32	0	0	32	32	0	0	0	0	0
DENOVO1221	Fungi	Basidiomycota	Tremellomycetes	Tremelalles	Tremellaceae	unknown Tremellaceae 2	unknown Tremellaceae 2	0	0	0	0	0	0	0	0	0	0	0	0	0	0	0	0	0	0	0	0	0	0	0	0	0	0	0	0	0	0	0	0	26	0	0	26	26	0	0	0	0	0
DENOVO1761	Fungi	Basidiomycota	Tremellomycetes	Tremelalles	Tremellaceae	unknown Tremellaceae 3	unknown Tremellaceae 3	0	0	0	0	0	0	0	0	0	0	0	0	0	0	0	0	0	0	0	0	0	0	0	0	0	0	0	0	0	0	0	0	16	0	0	16	16	0	0	0	0	0
DENOVO2284	Fungi	Basidiomycota	Tremellomycetes	Tremelalles	Tremellaceae	unknown Tremellaceae 4	unknown Tremellaceae 4	0	0	0	0	0	0	0	0	0	0	0	0	0	0	0	0	0	0	0	0	0	0	0	0	0	0	0	0	0	0	0	0	11	0	0	11	11	0	0	0	0	0
DENOVO2401	Fungi	Basidiomycota	Tremellomycetes	Tremelalles	Tremellaceae	unknown Tremellaceae 5	unknown Tremellaceae 5	0	0	0	0	0	0	0	0	0	0	0	0	0	0	0	0	0	0	0	0	0	0	0	0	0	0	0	0	0	0	0	0	7	0	0	7	7	0	0	0	0	0
DENOVO2628	Fungi	Basidiomycota	Tremellomycetes	Tremelalles	Tremellaceae	unknown Tremellaceae 6	unknown Tremellaceae 6	0	0	0	0	0	0	0	0	0	0	0	0	0	0	0	0	0	0	0	0	0	0	0	0	0	0	0	0	0	0	0	0	9	0	0	9	9	0	0	0	0	0
DENOVO2243	Fungi	Basidiomycota	Tremellomycetes	Tremelalles	Tremellaceae	Cryptococcus	Cryptococcus sp. 1	0	0	0	0	0	0	0	0	0	0	0	0	0	0	0	17	0	17	0	0	0	0	17	17	0	0	0	0	0	0	0	0	0	0	0	0	0	0	0	0	0	0
DENOVO2751	Fungi	Basidiomycota	Tremellomycetes	Tremelalles	Tremellaceae	Cryptococcus	Cryptococcus sp. 2	0	0	0	0	0	0	0	0	0	0	0	0	0	0	0	6	0	6	0	0	0	0	6	6	0	0	0	0	0	0	0	0	0	0	0	0	0	0	0	0	0	0
DENOVO2880	Fungi	Basidiomycota	Tremellomycetes	Tremelalles	Tremellaceae	Cryptococcus	Cryptococcus sp. 3	0	0	0	0	0	0	0	0	0	0	0	0	0	0	0	5	0	5	0	0	0	0	5	5	0	0	0	0	0	0	0	0	0	0	0	0	0	0	0	0	0	0
DENOVO3314	Fungi	Basidiomycota	Tremellomycetes	Tremelalles	Tremellaceae	Cryptococcus	Cryptococcus sp. 4	0	0	0	0	0	0	0	0	0	0	0	0	0	0	0	3	0	3	0	0	0	0	3	3	0	0	0	0	0	0	0	0	0	0	0	0	0	0	0	0	0	0
DENOVO4013	Fungi	Basidiomycota	Tremellomycetes	Tremelalles	Tremellaceae	Cryptococcus	Cryptococcus sp. 5	0	0	0	0	0	0	0	0	0	0	0	0	0	0	0	1	0	1	0	0	0	0	1	1	0	0	0	0	0	0	0	0	0	0	0	0	0	0	0	0	0	0
DENOVO4042	Fungi	Basidiomycota	Tremellomycetes	Tremelalles	Tremellaceae	Cryptococcus	Cryptococcus sp. 6	0	0	0	0	0	0	0	0	0	0	0	0	0	0	0	1	0	1	0	0	0	0	1	1	0	0	0	0	0	0	0	0	0	0	0	0	0	0	0	0	0	0
DENOVO1670	Fungi	Basidiomycota	Tremellomycetes	Tremelalles	Tremellaceae	Tremella	Tremella_indecorata 1	0	0	0	0	0	0	0	0	0	0	0	0	0	0	0	0	0	0	0	0	0	0	0	0	0	0	0	19	0	19	0	0	0	0	0	0	19	0	0	0	0	0
DENOVO2050	Fungi	Basidiomycota	Tremellomycetes	Tremelalles	Tremellaceae	Tremella	Tremella_indecorata 2	0	0	0	0	0	0	0	0	0	0	0	0	0	0	0	0	0	0	0	0	0	0	0	0	0	0	0	12	0	12	0	0	0	0	0	0	12	0	0	0	0	0
DENOVO3069	Fungi	Basidiomycota	Tremellomycetes	Tremelalles	Tremellaceae	Tremella	Tremella_indecorata 3	0	0	0	0	0	0	0	0	0	0	0	0	0	0	0	0	0	0	0	0	0	0	0	0	0	0	0	5	0	5	0	0	0	0	0	0	5	0	0	0	0	0
DENOVO3083	Fungi	Basidiomycota	Tremellomycetes	Tremelalles	Tremellaceae	Tremella	Tremella_indecorata 4	0	0	0	0	0	0	0	0	0	0	0	0	0	0	0	0	0	0	0	0	0	0	0	0	0	0	0	7	0	7	0	0	0	0	0	0	7	0	0	0	0	0
DENOVO3431	Fungi	Basidiomycota	Tremellomycetes	Tremelalles	Tremellaceae	Tremella	Tremella_indecorata 5	0	0	0	0	0	0	0	0	0	0	0	0	0	0	0	0	0	0	0	0	0	0	0	0	0	0	0	3	0	3	0	0	0	0	0	0	3	0	0	0	0	0
DENOVO3527	Fungi	Basidiomycota	Tremellomycetes	Tremelalles	Tremellaceae	Tremella	Tremella_indecorata 6	0	0	0	0	0	0	0	0	0	0	0	0	0	0	0	0	0	0	0	0	0	0	0	0	0	0	0	3	0	3	0	0	0	0	0	0	3	0	0	0	0	0
DENOVO51	Fungi	Basidiomycota	Tremellomycetes	Trichosporonales	Trichosporonaceae	unknown Trichosporonaceae 1	unknown Trichosporonaceae 1	0	53	0	101	0	154	172	20	67	80	339	493	0	157	284	0	0	441	0	97	43	140	581	1074	0	31	0	55	43	129	37	0	0	235	12	284	413	41	0	194	0	235
DENOVO56	Fungi	Basidiomycota	Tremellomycetes	Trichosporonales	Trichosporonaceae	unknown Trichosporonaceae 2	unknown Trichosporonaceae 2	0	46	0	96	1	143	143	16	41	59	259	402	0	128	258	0	0	386	0	100	34	134	520	922	0	28	0	28	43	99	28	0	0	179	15	222	321	20	0	148	0	168
DENOVO120	Fungi	Basidiomycota	Tremellomycetes	Trichosporonales	Trichosporonaceae	unknown Trichosporonaceae 3	unknown Trichosporonaceae 3	0	16	0	29	0	45	57	10	25	23	115	160	0	57	88	0	0	145	0	27	17	44	189	349	0	7	0	14	12	33	15	0	0	101	9	125	158	12	0	52	0	64
DENOVO131	Fungi	Basidiomycota	Tremellomycetes	Trichosporonales	Trichosporonaceae	unknown Trichosporonaceae 4	unknown Trichosporonaceae 4	0	17	0	31	0	48	53	8	23	20	104	152	0	35	105	0	0	140	0	26	9	35	175	327	0	13	0	15	11	39	11	0	0	75	7	93	132	12	0	48	0	60
DENOVO152	Fungi	Basidiomycota	Tremellomycetes	Trichosporonales	Trichosporonaceae	unknown Trichosporonaceae 5	unknown Trichosporonaceae 5	0	11	0	22	0	33	37	7	26	17	87	120	0	40	71	0	0	111	0	28	17	45	156	276	0	5	0	16	7	28	14	0	0	69	6	89	117	11	0	39	0	50
DENOVO174	Fungi	Basidiomycota	Tremellomycetes	Trichosporonales	Trichosporonaceae	unknown Trichosporonaceae 6	unknown Trichosporonaceae 6	0	10	0	13	0	23	31	5	17	25	78	101	0	46	58	0	0	104	0	21	15	36	140	241	0	1	0	11	11	23	7	0	0	57	3	67	90	12	0	32	0	44
DENOVO1327	Fungi	Basidiomycota	Tremellomycetes	Trichosporonales	Trichosporonaceae	unknown Trichosporonaceae 7	unknown Trichosporonaceae 7	0	0	0	0	0	0	0	0	0	0	0	0	0	0	0	0	0	0	0	0	0	0	0	0	0	0	0	0	32	32	0	0	0	0	0	0	32	0	0	0	0	0
DENOVO1408	Fungi	Basidiomycota	Tremellomycetes	Trichosporonales	Trichosporonaceae	unknown Trichosporonaceae 8	unknown Trichosporonaceae 8	0	0	0	0	0	0	0	0	0	0	0	0	0	0	0	0	0	0	0	0	0	0	0	0	0	0	0	0	28	28	0	0	0	0	0	0	28	0	0	0	0	0
DENOVO1420	Fungi	Basidiomycota	Tremellomycetes	Trichosporonales	Trichosporonaceae	unknown Trichosporonaceae 9	unknown Trichosporonaceae 9	0	0	0	0	0	0	0	0	0	0	0	0	0	0	0	0	0	0	0	0	0	0	0	0	0	0	0	0	19	19	0	0	0	0	0	0	19	0	0	0	0	0
DENOVO1506	Fungi	Basidiomycota	Tremellomycetes	Trichosporonales	Trichosporonaceae	unknown Trichosporonaceae 10	unknown Trichosporonaceae 10	0	0	0	0	0	0	0	0	0	0	0	0	0	0	0	0	0	0	0	0	0	0	0	0	0	0	0	0	24	24	0	0	0	0	0	0	24	0	0	0	0	0
DENOVO1808	Fungi	Basidiomycota	Tremellomycetes	Trichosporonales	Trichosporonaceae	unknown Trichosporonaceae 11	unknown Trichosporonaceae 11	0	0	0	0	0	0	0	26	0	0	26	26	0	0	0	0	0	0	0	0	0	0	0	26	0	0	0	0	0	0	0	0	0	0	0	0	0	0	0	0	0	0
DENOVO2532	Fungi	Basidiomycota	Tremellomycetes	Trichosporonales	Trichosporonaceae	unknown Trichosporonaceae 12	unknown Trichosporonaceae 12	0	0	0	0	0	0	0	19	0	0	19	19	0	0	0	0	0	0	0	0	0	0	0	19	0	0	0	0	0	0	0	0	0	0	0	0	0	0	0	0	0	0
DENOVO545	Fungi	Basidiomycota	Tremellomycetes	Trichosporonales	Trichosporonaceae	unknown Trichosporonaceae 13	unknown Trichosporonaceae 13	0	0	0	0	0	0	0	0	0	0	0	0	0	0	0	0	0	0	0	0	0	0	0	0	0	0	0	0	97	97	0	0	0	0	0	0	97	0	0	0	0	0
DENOVO756	Fungi	Basidiomycota	Tremellomycetes	Trichosporonales	Trichosporonaceae	unknown Trichosporonaceae 14	unknown Trichosporonaceae 14	0	0	0	0	0	0	0	0	0	0	0	0	0	0	0	0	0	0	0	0	0	0	0	0	0	0	0	0	76	76	0	0	0	0	0	0	76	0	0	0	0	0
DENOVO277	Fungi	Basidiomycota	Tremellomycetes	Trichosporonales	Trichosporonaceae	Cutaneotrichosporon	unknown Cutaneotrichosporon 1	0	0	0	55	0	55	0	0	0	0	0	55	0	0	0	0	0	0	0	0	0	0	0	55	0	0	0	0	0	0	0	0	0	0	0	0	0	0	0	120	0	120
DENOVO286	Fungi	Basidiomycota	Tremellomycetes	Trichosporonales	Trichosporonaceae	Cutaneotrichosporon	unknown Cutaneotrichosporon 2	0	15	0	0	0	15	0	0	0	0	0	15	0	77	0	0	0	77	0	0	0	0	77	92	32	28	0	0	0	60	0	0	0	0	0	0	60	0	0	16	0	16
DENOVO296	Fungi	Basidiomycota	Tremellomycetes	Trichosporonales	Trichosporonaceae	Cutaneotrichosporon	unknown Cutaneotrichosporon 3	0	13	0	0	0	13	0	0	0	0	0	13	0	59	0	0	0	59	0	0	0	0	59	72	33	20	0	0	0	53	0	0	0	0	0	0	53	0	0	6	0	6
DENOVO415	Fungi	Basidiomycota	Tremellomycetes	Trichosporonales	Trichosporonaceae	Cutaneotrichosporon	unknown Cutaneotrichosporon 4	0	0	0	33	0	33	0	0	0	0	0	33	0	0	0	0	0	0	0	0	0	0	0	33	0	0	0	0	0	0	0	0	0	0	0	0	0	0	0	85	0	85
DENOVO539	Fungi	Basidiomycota	Tremellomycetes	Trichosporonales	Trichosporonaceae	Cutaneotrichosporon	unknown Cutaneotrichosporon 5	0	3	0	0	0	3	0	0	0	0	0	3	0	28	0	0	0	28	0	0	0	0	28	31	15	13	0	0	0	28	0	0	0	0	0	0	28	0	0	7	0	7
DENOVO643	Fungi	Basidiomycota	Tremellomycetes	Trichosporonales	Trichosporonaceae	Cutaneotrichosporon	unknown Cutaneotrichosporon 6	0	3	0	0	0	3	0	0	0	0	0	3	0	22	0	0	0	22	0	0	0	0	22	25	10	8	0	0	0	18	0	0	0	0	0	0	18	0	0	6	0	6
DENOVO648	Fungi	Basidiomycota	Tremellomycetes	Trichosporonales	Trichosporonaceae	Cutaneotrichosporon	unknown Cutaneotrichosporon 7	0	5	0	0	0	5	0	0	0	0	0	5	0	20	0	0	0	20	0	0	0	0	20	25	14	7	0	0	0	21	0	0	0	0	0	0	21	0	0	2	0	2
DENOVO798	Fungi	Basidiomycota	Tremellomycetes	Trichosporonales	Trichosporonaceae	Cutaneotrichosporon	unknown Cutaneotrichosporon 8	0	3	0	0	0	3	0	0	0	0	0	3	0	16	0	0	0	16	0	0	0	0	16	19	10	4	0	0	0	14	0	0	0	0	0	0	14	0	0	2	0	2
DENOVO799	Fungi	Basidiomycota	Tremellomycetes	Trichosporonales	Trichosporonaceae	Cutaneotrichosporon	unknown Cutaneotrichosporon 9	0	0	0	9	0	9	0	0	0	0	0	9	0	0	0	0	0	0	0	0	0	0	0	9	0	0	0	0	0	0	0	0	0	0	0	0	0	0	0	28	0	28
DENOVO854	Fungi	Basidiomycota	Tremellomycetes	Trichosporonales	Trichosporonaceae	Cutaneotrichosporon	unknown Cutaneotrichosporon 10	0	0	0	16	0	16	0	0	0	0	0	16	0	0	0	0	0	0	0	0	0	0	0	16	0	0	0	0	0	0	0	0	0	0	0	0	0	0	0	31	0	31
DENOVO917	Fungi	Basidiomycota	Tremellomycetes	Trichosporonales	Trichosporonaceae	Cutaneotrichosporon	unknown Cutaneotrichosporon 11	0	0	0	12	0	12	0	0	0	0	0	12	0	0	0	0	0	0	0	0	0	0	0	12	0	0	0	0	0	0	0	0	0	0	0	0	0	0	0	29	0	29
DENOVO1011	Fungi	Basidiomycota	Tremellomycetes	Trichosporonales	Trichosporonaceae	Cutaneotrichosporon	unknown Cutaneotrichosporon 12	0	0	0	7	0	7	0	0	0	0	0	7	0	0	0	0	0	0	0	0	0	0	0	7	0	0	0	0	0	0	0	0	0	0	0	0	0	0	0	23	0	23
DENOVO1167	Fungi	Basidiomycota	Tremellomycetes	Trichosporonales	Trichosporonaceae	Cutaneotrichosporon	unknown Cutaneotrichosporon 13	0	9	0	0	0	9	0	0	0	0	0	9	0	31	0	0	0	31	0	0	0	0	31	40	5	5	0	0	0	10	0	0	0	0	0	0	10	0	0	11	0	11
DENOVO1309	Fungi	Basidiomycota	Tremellomycetes	Trichosporonales	Trichosporonaceae	Cutaneotrichosporon	unknown Cutaneotrichosporon 14	0	0	0	0	0	0	0	0	0	0	0	0	0	0	0	0	0	0	0	0	0	0	0	0	0	19	0	0	0	19	0	0	0	0	0	0	19	0	0	1	0	1
DENOVO1575	Fungi	Basidiomycota	Tremellomycetes	Trichosporonales	Trichosporonaceae	Cutaneotrichosporon	unknown Cutaneotrichosporon 15	0	0	0	17	0	17	0	0	0	0	0	17	0	0	0	0	0	0	0	0	0	0	0	17	0	0	0	0	0	0	0	0	0	0	0	0	0	0	0	16	0	16
DENOVO2574	Fungi	Basidiomycota	Tremellomycetes	Trichosporonales	Trichosporonaceae	Cutaneotrichosporon	unknown Cutaneotrichosporon 16	0	0	0	0	0	0	0	0	0	0	0	0	0	0	0	0	0	0	0	0	0	0	0	0	0	1	0	0	0	1	0	0	0	0	0	0	1	0	0	0	0	0
DENOVO2864	Fungi	Basidiomycota	Tremellomycetes	Trichosporonales	Trichosporonaceae	Cutaneotrichosporon	unknown Cutaneotrichosporon 17	0	0	0	1	0	1	0	0	0	0	0	1	0	0	0	0	0	0	0	0	0	0	0	1	0	18	0	0	0	18	0	0	0	0	0	0	18	0	0	3	0	3
DENOVO1580	Fungi	Basidiomycota	Tremellomycetes	Trichosporonales	Trichosporonaceae	Trichosporon	Trichosporon sp. 1	0	0	0	0	0	0	0	0	0	0	0	0	0	0	0	0	0	0	0	0	0	0	0	0	0	0	0	0	0	0	15	0	0	0	0	15	15	0	0	0	0	0
DENOVO1776	Fungi	Basidiomycota	Tremellomycetes	Trichosporonales	Trichosporonaceae	Trichosporon	Trichosporon sp. 2	0	0	0	0	0	0	0	0	0	0	0	0	0	0	0	0	0	0	0	0	0	0	0	0	0	0	0	0	0	0	14	0	0	0	0	14	14	0	0	0	0	0
DENOVO1778	Fungi	Basidiomycota	Tremellomycetes	Trichosporonales	Trichosporonaceae	Trichosporon	Trichosporon sp. 3	0	0	0	0	0	0	0	0	0	0	0	0	0	0	0	0	0	0	0	0	0	0	0	0	0	0	0	0	0	0	0	0	0	0	0	0	0	0	0	15	0	15
DENOVO1793	Fungi	Basidiomycota	Tremellomycetes	Trichosporonales	Trichosporonaceae	Trichosporon	Trichosporon sp. 4	0	0	0	0	0	0	0	0	0	0	0	0	0	0	0	0	0	0	0	0	0	0	0	0	0	0	0	0	0	0	0	0	0	0	0	0	0	0	0	21	0	21
DENOVO2145	Fungi	Basidiomycota	Tremellomycetes	Trichosporonales	Trichosporonaceae	Trichosporon	Trichosporon sp. 5	0	0	0	0	0	0	0	0	0	0	0	0	0	0	0	0	0	0	0	0	0	0	0	0	0	0	0	0	0	0	18	0	0	0	0	18	18	0	0	0	0	0
DENOVO2146	Fungi	Basidiomycota	Tremellomycetes	Trichosporonales	Trichosporonaceae	Trichosporon	Trichosporon sp. 6	0	0	0	0	0	0	0	0	0	0	0	0	0	0	0	0	0	0	0	0	0	0	0	0	0	0	0	0	0	0	9	0	0	0	0	9	9	0	0	0	0	0
DENOVO2702	Fungi	Basidiomycota	Tremellomycetes	Trichosporonales	Trichosporonaceae	Trichosporon	Trichosporon sp. 7	0	0	0	0	0	0	0	0	0	0	0	0	0	0	0	0	0	0	0	0	0	0	0	0	0	0	0	0	0	0	0	0	0	0	0	0	0	0	0	3	0	3
DENOVO3336	Fungi	Basidiomycota	Tremellomycetes	Trichosporonales	Trichosporonaceae	Trichosporon	Trichosporon sp. 8	0	0	0	0	0	0	0	0	0	0	0	0	0	0	0	0	0	0	0	0	0	0	0	0	0	0	0	0	0	0	0	0	0	0	0	0	0	0	0	4	0	4
DENOVO3413	Fungi	Basidiomycota	Tremellomycetes	Trichosporonales	Trichosporonaceae	Trichosporon	Trichosporon sp. 9	0	0	0	0	0	0	0	0	0	0	0	0	0	0	0	0	0	0	0	0	0	0	0	0	0	0	0	0	0	0	0	0	0	0	0	0	0	0	0	2	0	2
DENOVO3448	Fungi	Basidiomycota	Tremellomycetes	Trichosporonales	Trichosporonaceae	Trichosporon	Trichosporon sp. 10	0	0	0	0	0	0	0	0	0	0	0	0	0	0	0	0	0	0	0	0	0	0	0	0	0	0	0	0	0	0	1	0	0	0	0	1	1	0	0	0	0	0
DENOVO3893	Fungi	Basidiomycota	Tremellomycetes	Trichosporonales	Trichosporonaceae	Trichosporon	Trichosporon sp. 11	0	0	0	0	0	0	0	0	0	0	0	0	0	0	0	0	0	0	0	0	0	0	0	0	0	0	0	0	0	0	1	0	0	0	0	1	1	0	0	0	0	0
DENOVO188	Fungi	Basidiomycota	Tremellomycetes	Trichosporonales	Trichosporonaceae	Trichosporon	Trichosporon sp. 12	0	19	0	29	0	48	0	0	24	0	24	72	0	0	0	0	0	0	0	0	0	0	0	72	0	0	0	25	0	25	28	0	0	0	7	35	60	22	0	0	218	240
DENOVO198	Fungi	Basidiomycota	Tremellomycetes	Trichosporonales	Trichosporonaceae	Trichosporon	Trichosporon sp. 13	0	17	0	27	0	44	0	0	27	0	27	71	0	0	0	0	0	0	0	0	0	0	0	71	0	0	0	33	0	33	30	0	0	0	2	32	65	20	0	0	192	212
DENOVO200	Fungi	Basidiomycota	Tremellomycetes	Trichosporonales	Trichosporonaceae	Trichosporon	Trichosporon sp. 14	0	24	0	0	0	24	77	44	0	0	121	145	0	84	0	0	0	84	0	0	0	0	84	229	0	0	0	19	0	19	0	0	0	0	0	0	19	0	0	25	0	25
DENOVO236	Fungi	Basidiomycota	Tremellomycetes	Trichosporonales	Trichosporonaceae	Trichosporon	Trichosporon sp. 15	0	30	0	0	0	30	55	30	0	0	85	115	0	53	0	0	0	53	0	0	0	0	53	168	0	0	0	17	0	17	0	0	0	0	0	0	17	0	0	15	0	15
DENOVO339	Fungi	Basidiomycota	Tremellomycetes	Trichosporonales	Trichosporonaceae	Trichosporon	Trichosporon sp. 16	0	0	0	0	0	0	0	0	1	0	1	1	0	0	0	0	0	0	0	0	0	0	0	1	0	0	0	1	0	1	1	0	0	0	100	101	102	0	1	0	3	4
DENOVO371	Fungi	Basidiomycota	Tremellomycetes	Trichosporonales	Trichosporonaceae	Trichosporon	Trichosporon sp. 17	0	0	0	1	0	1	0	0	0	0	0	1	0	0	0	0	0	0	0	0	0	0	0	1	0	0	0	0	0	0	0	0	0	0	75	75	75	1	0	0	1	2
DENOVO378	Fungi	Basidiomycota	Tremellomycetes	Trichosporonales	Trichosporonaceae	Trichosporon	Trichosporon sp. 18	0	6	0	8	0	14	0	0	8	0	8	22	0	0	0	0	0	0	0	0	0	0	0	22	0	0	0	4	0	4	10	0	0	0	3	13	17	9	0	0	66	75
DENOVO446	Fungi	Basidiomycota	Tremellomycetes	Trichosporonales	Trichosporonaceae	Trichosporon	Trichosporon sp. 19	0	1	0	9	0	10	0	0	5	0	5	15	0	0	0	0	0	0	0	0	0	0	0	15	0	0	0	6	0	6	8	0	0	0	3	11	17	13	0	0	51	64
DENOVO453	Fungi	Basidiomycota	Tremellomycetes	Trichosporonales	Trichosporonaceae	Trichosporon	Trichosporon sp. 20	0	4	0	5	0	9	0	0	10	0	10	19	0	0	0	0	0	0	0	0	0	0	0	19	0	0	0	8	0	8	7	0	0	0	1	8	16	6	0	0	47	53
DENOVO478	Fungi	Basidiomycota	Tremellomycetes	Trichosporonales	Trichosporonaceae	Trichosporon	Trichosporon sp. 21	0	0	0	0	0	0	86	0	0	0	86	86	0	0	0	0	0	0	0	0	0	0	0	86	0	0	0	0	0	0	0	0	0	0	0	0	0	0	0	0	0	0
DENOVO480	Fungi	Basidiomycota	Tremellomycetes	Trichosporonales	Trichosporonaceae	Trichosporon	Trichosporon sp. 22	0	9	0	0	0	9	22	15	0	0	37	46	0	27	0	0	0	27	0	0	0	0	27	73	1	0	0	3	0	4	0	0	0	0	0	0	4	0	0	6	0	6
DENOVO494	Fungi	Basidiomycota	Tremellomycetes	Trichosporonales	Trichosporonaceae	Trichosporon	Trichosporon sp. 23	0	7	0	0	0	7	21	7	0	0	28	35	0	24	0	0	0	24	0	0	0	0	24	59	0	0	0	12	0	12	0	0	0	0	0	0	12	0	0	4	0	4
DENOVO496	Fungi	Basidiomycota	Tremellomycetes	Trichosporonales	Trichosporonaceae	Trichosporon	Trichosporon sp. 24	0	13	0	0	0	13	22	9	0	0	31	44	0	24	0	0	0	24	0	0	0	0	24	68	0	0	0	5	0	5	0	0	0	0	0	0	5	0	0	3	0	3
DENOVO500	Fungi	Basidiomycota	Tremellomycetes	Trichosporonales	Trichosporonaceae	Trichosporon	Trichosporon sp. 25	0	2	0	4	0	6	0	0	8	0	8	14	0	0	0	0	0	0	0	0	0	0	0	14	0	0	0	6	0	6	11	0	0	0	2	13	19	7	0	0	46	53
DENOVO555	Fungi	Basidiomycota	Tremellomycetes	Trichosporonales	Trichosporonaceae	Trichosporon	Trichosporon sp. 26	0	0	0	0	0	0	71	0	0	0	71	71	0	0	0	0	0	0	0	0	0	0	0	71	0	0	0	0	0	0	0	0	0	0	0	0	0	0	0	0	0	0
DENOVO635	Fungi	Basidiomycota	Tremellomycetes	Trichosporonales	Trichosporonaceae	Trichosporon	Trichosporon sp. 27	0	4	0	0	0	4	15	9	0	0	24	28	0	12	0	0	0	12	0	0	0	0	12	40	0	0	0	5	0	5	0	0	0	0	0	0	5	0	0	7	0	7
DENOVO653	Fungi	Basidiomycota	Tremellomycetes	Trichosporonales	Trichosporonaceae	Trichosporon	Trichosporon sp. 28	0	0	0	0	0	0	0	0	0	0	0	0	0	0	0	58	0	58	0	0	0	0	58	58	0	0	0	0	0	0	0	0	0	0	0	0	0	0	0	0	0	0
DENOVO748	Fungi	Basidiomycota	Tremellomycetes	Trichosporonales	Trichosporonaceae	Trichosporon	Trichosporon sp. 29	0	4	0	2	0	6	0	0	2	0	2	8	0	0	0	0	0	0	0	0	0	0	0	8	0	0	0	8	0	8	52	0	0	0	0	52	60	5	0	0	44	49
DENOVO767	Fungi	Basidiomycota	Tremellomycetes	Trichosporonales	Trichosporonaceae	Trichosporon	Trichosporon sp. 30	0	0	0	0	0	0	0	0	0	0	0	0	0	0	0	48	0	48	0	0	0	0	48	48	0	0	0	0	0	0	0	0	0	0	0	0	0	0	0	0	0	0
DENOVO818	Fungi	Basidiomycota	Tremellomycetes	Trichosporonales	Trichosporonaceae	Trichosporon	Trichosporon sp. 31	0	1	0	0	0	1	10	1	0	0	11	12	0	1	0	0	0	1	0	0	0	0	1	13	0	0	0	0	0	0	0	0	0	0	0	0	0	0	0	0	0	0
DENOVO831	Fungi	Basidiomycota	Tremellomycetes	Trichosporonales	Trichosporonaceae	Trichosporon	Trichosporon sp. 32	0	0	0	1	0	1	0	0	0	0	0	1	0	0	0	0	0	0	0	0	0	0	0	1	0	0	0	0	0	0	0	0	0	0	35	35	35	1	0	0	3	4
DENOVO894	Fungi	Basidiomycota	Tremellomycetes	Trichosporonales	Trichosporonaceae	Trichosporon	Trichosporon sp. 33	0	0	0	0	0	0	0	0	0	0	0	0	0	0	0	0	0	0	0	0	0	0	0	0	0	0	0	0	0	0	0	0	0	0	32	32	32	0	0	0	0	0
DENOVO929	Fungi	Basidiomycota	Tremellomycetes	Trichosporonales	Trichosporonaceae	Trichosporon	Trichosporon sp. 34	0	1	0	0	0	1	10	0	0	0	10	11	0	0	0	0	0	0	0	0	0	0	0	11	0	0	0	0	0	0	0	0	0	0	0	0	0	0	0	0	0	0
DENOVO990	Fungi	Basidiomycota	Tremellomycetes	Trichosporonales	Trichosporonaceae	Trichosporon	Trichosporon sp. 35	0	1	0	0	0	1	0	0	0	0	0	1	0	0	0	0	0	0	0	0	0	0	0	1	0	0	0	0	0	0	0	0	0	0	25	25	25	0	0	0	0	0
DENOVO1093	Fungi	Basidiomycota	Tremellomycetes	Trichosporonales	Trichosporonaceae	Trichosporon	Trichosporon sp. 36	0	0	0	0	0	0	0	0	0	0	0	0	0	0	0	0	0	0	0	0	0	0	0	0	0	0	0	0	0	0	0	0	0	0	18	18	18	0	0	0	1	1
DENOVO1130	Fungi	Basidiomycota	Tremellomycetes	Trichosporonales	Trichosporonaceae	Trichosporon	Trichosporon sp. 37	0	0	0	0	0	0	26	0	0	0	26	26	0	0	0	0	0	0	0	0	0	0	0	26	0	0	0	0	0	0	0	0	0	0	0	0	0	0	0	0	0	0
DENOVO1271	Fungi	Basidiomycota	Tremellomycetes	Trichosporonales	Trichosporonaceae	Trichosporon	Trichosporon sp. 38	0	0	0	0	0	0	22	0	0	0	22	22	0	0	0	0	0	0	0	0	0	0	0	22	0	0	0	0	0	0	0	0	0	0	0	0	0	0	0	0	0	0
DENOVO1281	Fungi	Basidiomycota	Tremellomycetes	Trichosporonales	Trichosporonaceae	Trichosporon	Trichosporon sp. 39	0	0	0	0	0	0	0	0	0	0	0	0	0	0	0	18	0	18	0	0	0	0	18	18	0	0	0	0	0	0	0	0	0	0	0	0	0	0	0	0	0	0
DENOVO1282	Fungi	Basidiomycota	Tremellomycetes	Trichosporonales	Trichosporonaceae	Trichosporon	Trichosporon sp. 40	0	0	0	0	0	0	23	0	0	0	23	23	0	0	0	0	0	0	0	0	0	0	0	23	0	0	0	0	0	0	0	0	0	0	0	0	0	0	0	0	0	0
DENOVO1392	Fungi	Basidiomycota	Tremellomycetes	Trichosporonales	Trichosporonaceae	Trichosporon	Trichosporon sp. 41	0	0	0	0	0	0	0	0	0	0	0	0	0	0	0	0	0	0	0	0	0	0	0	0	43	0	0	0	0	43	0	0	0	0	0	0	43	0	0	0	0	0
DENOVO1398	Fungi	Basidiomycota	Tremellomycetes	Trichosporonales	Trichosporonaceae	Trichosporon	Trichosporon sp. 42	0	0	0	0	0	0	18	0	0	0	18	18	0	0	0	0	0	0	0	0	0	0	0	18	0	0	0	0	0	0	0	0	0	0	0	0	0	0	0	0	0	0
DENOVO1468	Fungi	Basidiomycota	Tremellomycetes	Trichosporonales	Trichosporonaceae	Trichosporon	Trichosporon sp. 43	0	0	0	0	0	0	0	0	0	0	0	0	0	0	0	23	0	23	0	0	0	0	23	23	0	0	0	0	0	0	0	0	0	0	0	0	0	0	0	0	0	0
DENOVO1496	Fungi	Basidiomycota	Tremellomycetes	Trichosporonales	Trichosporonaceae	Trichosporon	Trichosporon sp. 44	0	0	0	0	0	0	0	11	0	0	11	11	0	0	0	0	0	0	0	0	0	0	0	11	0	0	0	0	0	0	0	0	0	0	0	0	0	0	0	0	0	0
DENOVO1509	Fungi	Basidiomycota	Tremellomycetes	Trichosporonales	Trichosporonaceae	Trichosporon	Trichosporon sp. 45	0	0	0	0	0	0	0	0	0	0	0	0	0	0	0	8	0	8	0	0	0	0	8	8	0	0	0	0	0	0	0	0	0	0	0	0	0	0	0	0	0	0
DENOVO1573	Fungi	Basidiomycota	Tremellomycetes	Trichosporonales	Trichosporonaceae	Trichosporon	Trichosporon sp. 46	0	0	0	0	0	0	0	0	0	0	0	0	0	0	0	13	0	13	0	0	0	0	13	13	0	0	0	0	0	0	0	0	0	0	0	0	0	0	0	0	0	0
DENOVO1592	Fungi	Basidiomycota	Tremellomycetes	Trichosporonales	Trichosporonaceae	Trichosporon	Trichosporon sp. 47	0	0	0	0	0	0	0	0	0	0	0	0	0	0	0	14	0	14	0	0	0	0	14	14	0	0	0	0	0	0	0	0	0	0	0	0	0	0	0	0	0	0
DENOVO1611	Fungi	Basidiomycota	Tremellomycetes	Trichosporonales	Trichosporonaceae	Trichosporon	Trichosporon sp. 48	0	0	0	0	0	0	0	0	0	0	0	0	0	0	0	11	0	11	0	0	0	0	11	11	0	0	0	0	0	0	0	0	0	0	0	0	0	0	0	0	0	0
DENOVO1653	Fungi	Basidiomycota	Tremellomycetes	Trichosporonales	Trichosporonaceae	Trichosporon	Trichosporon sp. 49	0	0	0	0	0	0	2	0	0	0	2	2	0	0	0	0	0	0	0	0	0	0	0	2	0	0	0	0	0	0	0	0	0	0	0	0	0	0	0	0	0	0
DENOVO1699	Fungi	Basidiomycota	Tremellomycetes	Trichosporonales	Trichosporonaceae	Trichosporon	Trichosporon sp. 50	0	0	0	0	0	0	0	13	0	0	13	13	0	0	0	0	0	0	0	0	0	0	0	13	0	0	0	0	0	0	0	0	0	0	0	0	0	0	0	0	0	0
DENOVO1856	Fungi	Basidiomycota	Tremellomycetes	Trichosporonales	Trichosporonaceae	Trichosporon	Trichosporon sp. 51	0	0	0	0	0	0	0	0	0	0	0	0	0	0	0	0	0	0	0	0	0	0	0	0	0	0	0	0	0	0	0	0	0	0	0	0	0	0	0	1	0	1
DENOVO2967	Fungi	Basidiomycota	Tremellomycetes	Trichosporonales	Trichosporonaceae	Trichosporon	Trichosporon sp. 52	0	0	0	0	0	0	0	4	0	0	4	4	0	0	0	0	0	0	0	0	0	0	0	4	0	0	0	0	0	0	0	0	0	0	0	0	0	0	0	0	0	0
DENOVO3000	Fungi	Basidiomycota	Tremellomycetes	Trichosporonales	Trichosporonaceae	Trichosporon	Trichosporon sp. 53	0	0	0	0	0	0	0	0	0	0	0	0	0	0	0	3	0	3	0	0	0	0	3	3	0	0	0	0	0	0	0	0	0	0	0	0	0	0	0	0	0	0
DENOVO3046	Fungi	Basidiomycota	Tremellomycetes	Trichosporonales	Trichosporonaceae	Trichosporon	Trichosporon sp. 54	0	0	0	0	0	0	0	1	0	0	1	1	0	0	0	0	0	0	0	0	0	0	0	1	0	0	0	0	0	0	0	0	0	0	0	0	0	0	0	0	0	0
DENOVO3058	Fungi	Basidiomycota	Tremellomycetes	Trichosporonales	Trichosporonaceae	Trichosporon	Trichosporon sp. 55	0	0	0	0	0	0	0	3	0	0	3	3	0	0	0	0	0	0	0	0	0	0	0	3	0	0	0	0	0	0	0	0	0	0	0	0	0	0	0	0	0	0
DENOVO3633	Fungi	Basidiomycota	Tremellomycetes	Trichosporonales	Trichosporonaceae	Trichosporon	Trichosporon sp. 56	0	0	0	0	0	0	0	0	0	0	0	0	0	0	0	2	0	2	0	0	0	0	2	2	0	0	0	0	0	0	0	0	0	0	0	0	0	0	0	0	0	0
DENOVO3747	Fungi	Basidiomycota	Tremellomycetes	Trichosporonales	Trichosporonaceae	Trichosporon	Trichosporon sp. 57	0	0	0	0	0	0	0	0	0	0	0	0	0	0	0	3	0	3	0	0	0	0	3	3	0	0	0	0	0	0	0	0	0	0	0	0	0	0	0	0	0	0
DENOVO3793	Fungi	Basidiomycota	Tremellomycetes	Trichosporonales	Trichosporonaceae	Trichosporon	Trichosporon sp. 58	0	0	0	2	0	2	0	1	0	0	1	3	0	1	2	0	0	3	0	1	0	1	4	7	0	0	0	1	1	2	0	0	0	2	1	3	5	0	0	2	0	2
DENOVO3888	Fungi	Basidiomycota	Tremellomycetes	Trichosporonales	Trichosporonaceae	Trichosporon	Trichosporon sp. 59	0	4	0	3	0	7	0	0	0	0	0	7	0	0	3	0	0	3	0	0	1	1	4	11	0	0	0	1	0	1	0	0	0	2	1	3	4	1	0	1	0	2
DENOVO4049	Fungi	Basidiomycota	Tremellomycetes	Trichosporonales	Trichosporonaceae	Trichosporon	Trichosporon sp. 60	0	0	0	1	0	1	0	0	0	0	0	1	0	0	0	0	0	0	0	0	0	0	0	1	0	0	0	0	0	0	0	0	0	0	7	7	7	0	0	0	0	0
DENOVO918	Fungi	Basidiomycota	Tremellomycetes	Trichosporonales	Trichosporonaceae	Trichosporon	Trichosporon_asahii 1	0	0	0	0	0	0	0	0	0	0	0	0	0	0	0	0	0	0	0	0	0	0	0	0	0	0	0	0	0	0	48	0	0	0	0	48	48	0	0	0	0	0
DENOVO1026	Fungi	Basidiomycota	Tremellomycetes	Trichosporonales	Trichosporonaceae	Trichosporon	Trichosporon_asahii 2	0	0	0	0	0	0	0	0	0	0	0	0	0	0	0	0	0	0	0	0	0	0	0	0	0	0	0	0	0	0	39	0	0	0	0	39	39	0	0	0	0	0
DENOVO1184	Fungi	Basidiomycota	Tremellomycetes	Trichosporonales	Trichosporonaceae	Trichosporon	Trichosporon_asahii 3	0	16	0	0	0	16	0	9	0	0	9	25	0	0	0	0	0	0	0	0	0	0	0	25	0	0	0	0	0	0	0	0	0	0	0	0	0	0	0	0	0	0
DENOVO1231	Fungi	Basidiomycota	Tremellomycetes	Trichosporonales	Trichosporonaceae	Trichosporon	Trichosporon_asahii 4	0	18	0	0	0	18	0	11	0	0	11	29	0	0	0	0	0	0	0	0	0	0	0	29	0	0	0	0	0	0	0	0	0	0	0	0	0	0	0	0	0	0
DENOVO2044	Fungi	Basidiomycota	Tremellomycetes	Trichosporonales	Trichosporonaceae	Trichosporon	Trichosporon_asahii 5	0	4	0	0	0	4	0	9	0	0	9	13	0	0	0	0	0	0	0	0	0	0	0	13	0	0	0	0	0	0	0	0	0	0	0	0	0	0	0	0	0	0
DENOVO2678	Fungi	Basidiomycota	Tremellomycetes	Trichosporonales	Trichosporonaceae	Trichosporon	Trichosporon_asahii 6	0	0	0	0	0	0	0	4	0	0	4	4	0	0	0	0	0	0	0	0	0	0	0	4	0	0	0	0	0	0	0	0	0	0	0	0	0	0	0	0	0	0
DENOVO2742	Fungi	Basidiomycota	Tremellomycetes	Trichosporonales	Trichosporonaceae	Trichosporon	Trichosporon_asahii 7	0	2	0	0	0	2	0	2	0	0	2	4	0	0	0	0	0	0	0	0	0	0	0	4	0	0	0	0	0	0	0	0	0	0	0	0	0	0	0	0	0	0
DENOVO3139	Fungi	Basidiomycota	Tremellomycetes	Trichosporonales	Trichosporonaceae	Trichosporon	Trichosporon_asahii 8	0	2	0	0	0	2	0	2	0	0	2	4	0	0	0	0	0	0	0	0	0	0	0	4	0	0	0	0	0	0	0	0	0	0	0	0	0	0	0	0	0	0
DENOVO1529	Fungi	Basidiomycota	Tremellomycetes	Trichosporonales	Trichosporonaceae	Trichosporon	Trichosporon_otae 1	0	0	0	0	0	0	0	0	0	0	0	0	0	0	0	0	0	0	0	0	0	0	0	0	38	0	0	0	0	38	0	0	0	0	0	0	38	0	0	0	0	0
DENOVO2690	Fungi	Basidiomycota	Tremellomycetes	Trichosporonales	Trichosporonaceae	Trichosporon	Trichosporon_otae 2	0	0	0	0	0	0	0	0	0	0	0	0	0	0	0	0	0	0	0	0	0	0	0	0	8	0	0	0	0	8	0	0	0	0	0	0	8	0	0	0	0	0
DENOVO3015	Fungi	Basidiomycota	Tremellomycetes	Trichosporonales	Trichosporonaceae	Trichosporon	Trichosporon_otae 3	0	0	0	0	0	0	0	0	0	0	0	0	0	0	0	0	0	0	0	0	0	0	0	0	9	0	0	0	0	9	0	0	0	0	0	0	9	0	0	0	0	0
DENOVO3311	Fungi	Basidiomycota	Tremellomycetes	Trichosporonales	Trichosporonaceae	Trichosporon	Trichosporon_otae 4	0	0	0	0	0	0	0	0	0	0	0	0	0	0	0	0	0	0	0	0	0	0	0	0	6	0	0	0	0	6	0	0	0	0	0	0	6	0	0	0	0	0
DENOVO3312	Fungi	Basidiomycota	Tremellomycetes	Trichosporonales	Trichosporonaceae	Trichosporon	Trichosporon_otae 5	0	0	0	0	0	0	0	0	0	0	0	0	0	0	0	0	0	0	0	0	0	0	0	0	8	0	0	0	0	8	0	0	0	0	0	0	8	0	0	0	0	0
DENOVO510	Fungi	Mucoromycota	Mucoromycetes	Mucorales	Cunninghamellaceae	Absidia	Absidia sp. 1	0	0	0	0	0	0	0	0	0	0	0	0	0	0	0	0	0	0	0	0	0	0	0	0	0	0	0	0	0	0	0	0	0	0	0	0	0	0	124	0	0	124
DENOVO613	Fungi	Mucoromycota	Mucoromycetes	Mucorales	Cunninghamellaceae	Absidia	Absidia sp. 2	0	0	0	0	0	0	0	0	0	0	0	0	0	0	0	0	0	0	0	0	0	0	0	0	0	0	0	0	0	0	0	0	0	0	0	0	0	0	127	0	0	127
DENOVO1180	Fungi	Mucoromycota	Mucoromycetes	Mucorales	Cunninghamellaceae	Absidia	Absidia sp. 3	0	0	0	0	0	0	0	0	0	0	0	0	0	0	0	0	0	0	0	0	0	0	0	0	0	0	0	0	0	0	0	0	0	0	0	0	0	0	46	0	0	46
DENOVO1299	Fungi	Mucoromycota	Mucoromycetes	Mucorales	Cunninghamellaceae	Absidia	Absidia sp. 4	0	0	0	0	0	0	0	0	0	0	0	0	0	0	0	0	0	0	0	0	0	0	0	0	0	0	0	0	0	0	0	0	0	0	0	0	0	0	37	0	0	37
DENOVO1321	Fungi	Mucoromycota	Mucoromycetes	Mucorales	Cunninghamellaceae	Absidia	Absidia sp. 5	0	0	0	0	0	0	0	0	0	0	0	0	0	0	0	0	0	0	0	0	0	0	0	0	0	0	0	0	0	0	0	0	0	0	0	0	0	0	27	0	0	27
DENOVO1443	Fungi	Mucoromycota	Mucoromycetes	Mucorales	Cunninghamellaceae	Absidia	Absidia sp. 6	0	0	0	0	0	0	0	0	0	0	0	0	0	0	0	0	0	0	0	0	0	0	0	0	0	0	0	0	0	0	0	0	0	0	0	0	0	0	25	0	0	25
DENOVO124	Fungi	Mucoromycota	Mucoromycetes	Mucorales	Mucoraceae	Mucor	Mucor sp. 1	0	0	0	0	0	0	0	0	0	0	0	0	0	0	0	0	0	0	0	0	155	155	155	155	0	0	0	0	0	0	0	0	88	0	0	88	88	0	0	0	0	0
DENOVO130	Fungi	Mucoromycota	Mucoromycetes	Mucorales	Mucoraceae	Mucor	Mucor sp. 2	0	0	0	0	0	0	0	0	0	0	0	0	0	0	0	0	0	0	0	0	125	125	125	125	0	0	0	0	0	0	0	0	60	0	0	60	60	0	0	0	0	0
DENOVO440	Fungi	Mucoromycota	Mucoromycetes	Mucorales	Mucoraceae	Mucor	Mucor sp. 3	0	0	0	0	0	0	0	0	0	0	0	0	0	0	0	0	0	0	0	0	38	38	38	38	0	0	0	0	0	0	0	0	15	0	0	15	15	0	0	0	0	0
DENOVO457	Fungi	Mucoromycota	Mucoromycetes	Mucorales	Mucoraceae	Mucor	Mucor sp. 4	0	0	0	0	0	0	0	0	0	0	0	0	0	0	0	0	0	0	0	0	45	45	45	45	0	0	0	0	0	0	0	0	11	0	0	11	11	0	0	0	0	0
DENOVO465	Fungi	Mucoromycota	Mucoromycetes	Mucorales	Mucoraceae	Mucor	Mucor sp. 5	0	0	0	0	0	0	0	0	0	0	0	0	0	0	0	0	0	0	0	0	25	25	25	25	0	0	0	0	0	0	0	0	11	0	0	11	11	0	0	0	0	0
DENOVO541	Fungi	Mucoromycota	Mucoromycetes	Mucorales	Mucoraceae	Mucor	Mucor sp. 6	0	0	0	0	0	0	0	0	0	0	0	0	0	0	0	0	0	0	0	0	24	24	24	24	0	0	0	0	0	0	0	0	13	0	0	13	13	0	0	0	0	0
DENOVO72	Fungi	Mucoromycota	Mucoromycetes	Mucorales	Mucoraceae	Mucor	Mucor_circinelloides 1	0	44	0	26	303	373	13	3	21	5	42	415	0	71	59	0	0	130	0	67	0	67	197	612	0	30	198	22	0	250	0	0	54	1	0	55	305	1	1	0	0	2
DENOVO76	Fungi	Mucoromycota	Mucoromycetes	Mucorales	Mucoraceae	Mucor	Mucor_circinelloides 2	0	33	0	29	224	286	8	5	27	2	42	328	0	47	31	0	0	78	0	78	0	78	156	484	0	27	149	12	0	188	0	0	46	0	0	46	234	5	0	0	0	5
DENOVO89	Fungi	Mucoromycota	Mucoromycetes	Mucorales	Mucoraceae	Mucor	Mucor_circinelloides 3	0	9	0	0	24	33	0	0	0	0	0	33	81	70	46	111	0	308	0	44	0	44	352	385	0	0	0	0	0	0	0	0	85	0	0	85	85	124	0	0	0	124
DENOVO101	Fungi	Mucoromycota	Mucoromycetes	Mucorales	Mucoraceae	Mucor	Mucor_circinelloides 4	0	8	0	0	24	32	0	0	0	0	0	32	50	41	39	81	0	211	0	26	0	26	237	269	0	0	0	0	0	0	0	0	61	0	0	61	61	85	0	0	0	85
DENOVO173	Fungi	Mucoromycota	Mucoromycetes	Mucorales	Mucoraceae	Mucor	Mucor_circinelloides 5	0	0	0	0	0	0	46	0	0	67	113	113	0	0	0	0	0	0	0	115	0	115	115	228	0	0	0	33	0	33	0	0	80	0	0	80	113	4	0	0	0	4
DENOVO182	Fungi	Mucoromycota	Mucoromycetes	Mucorales	Mucoraceae	Mucor	Mucor_circinelloides 6	0	0	0	0	0	0	27	0	0	42	69	69	0	0	0	0	0	0	0	111	0	111	111	180	0	0	0	26	0	26	0	0	62	0	0	62	88	2	0	0	0	2
DENOVO256	Fungi	Mucoromycota	Mucoromycetes	Mucorales	Mucoraceae	Mucor	Mucor_circinelloides 7	0	9	0	6	48	63	2	1	3	1	7	70	0	23	11	0	0	34	0	22	0	22	56	126	0	9	47	3	0	59	0	0	7	0	0	7	66	0	0	0	0	0
DENOVO266	Fungi	Mucoromycota	Mucoromycetes	Mucorales	Mucoraceae	Mucor	Mucor_circinelloides 8	0	4	0	0	0	4	0	0	0	0	0	4	0	0	34	0	0	34	0	0	0	0	34	38	0	63	0	0	0	63	16	0	0	0	12	28	91	0	0	0	0	0
DENOVO274	Fungi	Mucoromycota	Mucoromycetes	Mucorales	Mucoraceae	Mucor	Mucor_circinelloides 9	0	10	0	2	50	62	0	1	2	1	4	66	0	12	10	0	0	22	0	16	0	16	38	104	0	6	34	4	0	44	0	0	10	0	0	10	54	2	0	0	0	2
DENOVO281	Fungi	Mucoromycota	Mucoromycetes	Mucorales	Mucoraceae	Mucor	Mucor_circinelloides 10	0	8	0	6	60	74	2	0	4	0	6	80	0	17	10	0	0	27	0	9	0	9	36	116	0	7	35	2	0	44	0	0	10	0	0	10	54	1	0	0	0	1
DENOVO302	Fungi	Mucoromycota	Mucoromycetes	Mucorales	Mucoraceae	Mucor	Mucor_circinelloides 11	0	1	0	0	4	5	0	0	0	0	0	5	14	16	13	22	0	65	0	6	0	6	71	76	0	0	0	0	0	0	0	0	20	0	0	20	20	22	0	0	0	22
DENOVO310	Fungi	Mucoromycota	Mucoromycetes	Mucorales	Mucoraceae	Mucor	Mucor_circinelloides 12	0	3	0	0	0	3	0	0	0	0	0	3	0	0	31	0	0	31	0	0	0	0	31	34	0	60	0	0	0	60	9	0	0	0	16	25	85	0	0	0	0	0
DENOVO313	Fungi	Mucoromycota	Mucoromycetes	Mucorales	Mucoraceae	Mucor	Mucor_circinelloides 13	0	9	0	1	31	41	1	1	3	0	5	46	0	8	2	0	0	10	0	3	0	3	13	59	0	0	18	1	0	19	0	0	0	0	0	0	19	0	0	0	0	0
DENOVO338	Fungi	Mucoromycota	Mucoromycetes	Mucorales	Mucoraceae	Mucor	Mucor_circinelloides 14	0	6	0	6	30	42	0	0	0	1	1	43	0	17	9	0	0	26	0	21	0	21	47	90	0	5	27	5	0	37	0	0	5	0	0	5	42	4	0	0	0	4
DENOVO345	Fungi	Mucoromycota	Mucoromycetes	Mucorales	Mucoraceae	Mucor	Mucor_circinelloides 15	0	0	0	0	0	0	0	0	0	0	0	0	0	0	0	0	0	0	0	0	0	0	0	0	0	0	0	0	62	62	16	0	0	0	0	16	78	0	0	0	0	0
DENOVO353	Fungi	Mucoromycota	Mucoromycetes	Mucorales	Mucoraceae	Mucor	Mucor_circinelloides 16	0	13	0	4	22	39	2	0	9	0	11	50	0	1	6	0	0	7	0	4	0	4	11	61	0	0	12	0	0	12	0	0	2	0	0	2	14	2	0	0	0	2
DENOVO364	Fungi	Mucoromycota	Mucoromycetes	Mucorales	Mucoraceae	Mucor	Mucor_circinelloides 17	0	0	0	0	0	0	0	0	0	0	0	0	0	0	0	0	0	0	0	0	0	0	0	0	0	0	0	0	41	41	4	0	0	0	0	4	45	0	0	0	0	0
DENOVO370	Fungi	Mucoromycota	Mucoromycetes	Mucorales	Mucoraceae	Mucor	Mucor_circinelloides 18	0	2	0	0	6	8	0	0	0	0	0	8	13	12	10	19	0	54	0	7	0	7	61	69	0	0	0	0	0	0	0	0	26	0	0	26	26	25	0	0	0	25
DENOVO394	Fungi	Mucoromycota	Mucoromycetes	Mucorales	Mucoraceae	Mucor	Mucor_circinelloides 19	0	1	0	0	3	4	0	0	0	0	0	4	15	14	6	13	0	48	0	7	0	7	55	59	0	0	0	0	0	0	0	0	15	0	0	15	15	13	0	0	0	13
DENOVO397	Fungi	Mucoromycota	Mucoromycetes	Mucorales	Mucoraceae	Mucor	Mucor_circinelloides 20	0	1	0	0	4	5	0	0	0	0	0	5	5	14	8	18	0	45	0	11	0	11	56	61	0	0	0	0	0	0	0	0	14	0	0	14	14	14	0	0	0	14
DENOVO511	Fungi	Mucoromycota	Mucoromycetes	Mucorales	Mucoraceae	Mucor	Mucor_circinelloides 21	0	17	0	0	0	17	0	0	0	0	0	17	0	1	81	0	0	82	0	0	0	0	82	99	0	0	0	0	33	33	0	0	0	0	0	0	33	0	0	0	0	0
DENOVO522	Fungi	Mucoromycota	Mucoromycetes	Mucorales	Mucoraceae	Mucor	Mucor_circinelloides 22	0	7	0	0	0	7	0	4	0	0	4	11	0	0	0	0	0	0	0	3	0	3	3	14	0	0	0	0	0	0	0	0	67	0	0	67	67	0	0	0	0	0
DENOVO562	Fungi	Mucoromycota	Mucoromycetes	Mucorales	Mucoraceae	Mucor	Mucor_circinelloides 23	0	0	0	0	0	0	5	0	0	14	19	19	0	0	0	0	0	0	0	27	0	27	27	46	0	0	0	8	0	8	0	0	14	0	0	14	22	2	0	0	0	2
DENOVO579	Fungi	Mucoromycota	Mucoromycetes	Mucorales	Mucoraceae	Mucor	Mucor_circinelloides 24	0	13	0	0	0	13	0	4	0	0	4	17	0	0	0	0	0	0	0	3	0	3	3	20	0	0	0	0	0	0	0	0	56	0	0	56	56	0	0	0	0	0
DENOVO587	Fungi	Mucoromycota	Mucoromycetes	Mucorales	Mucoraceae	Mucor	Mucor_circinelloides 25	0	0	0	0	0	0	4	0	0	8	12	12	0	0	0	0	0	0	0	37	0	37	37	49	0	0	0	4	0	4	0	0	19	0	0	19	23	2	0	0	0	2
DENOVO625	Fungi	Mucoromycota	Mucoromycetes	Mucorales	Mucoraceae	Mucor	Mucor_circinelloides 26	0	0	0	0	0	0	4	0	0	12	16	16	0	0	0	0	0	0	0	26	0	26	26	42	0	0	0	5	0	5	0	0	20	0	0	20	25	0	0	0	0	0
DENOVO626	Fungi	Mucoromycota	Mucoromycetes	Mucorales	Mucoraceae	Mucor	Mucor_circinelloides 27	0	21	0	0	0	21	0	0	0	0	0	21	0	0	45	0	0	45	0	0	0	0	45	66	0	0	0	0	22	22	0	0	0	0	0	0	22	0	0	0	0	0
DENOVO638	Fungi	Mucoromycota	Mucoromycetes	Mucorales	Mucoraceae	Mucor	Mucor_circinelloides 28	0	0	0	0	0	0	0	0	0	79	79	79	0	0	0	0	0	0	0	0	0	0	0	79	0	0	0	0	0	0	0	1	0	0	0	1	1	0	0	0	0	0
DENOVO657	Fungi	Mucoromycota	Mucoromycetes	Mucorales	Mucoraceae	Mucor	Mucor_circinelloides 29	0	2	0	1	16	19	1	1	2	0	4	23	0	1	0	0	0	1	0	2	0	2	3	26	0	0	10	0	0	10	0	0	2	0	0	2	12	0	0	0	0	0
DENOVO681	Fungi	Mucoromycota	Mucoromycetes	Mucorales	Mucoraceae	Mucor	Mucor_circinelloides 30	0	0	0	0	0	0	6	0	0	5	11	11	0	0	0	0	0	0	0	29	0	29	29	40	0	0	0	2	0	2	0	0	15	0	0	15	17	0	0	0	0	0
DENOVO728	Fungi	Mucoromycota	Mucoromycetes	Mucorales	Mucoraceae	Mucor	Mucor_circinelloides 31	0	0	0	0	0	0	0	0	0	62	62	62	0	0	0	0	0	0	0	0	0	0	0	62	0	0	0	0	0	0	0	0	0	0	0	0	0	0	0	0	0	0
DENOVO763	Fungi	Mucoromycota	Mucoromycetes	Mucorales	Mucoraceae	Mucor	Mucor_circinelloides 32	0	0	0	0	0	0	1	0	0	12	13	13	0	0	0	0	0	0	0	16	0	16	16	29	0	7	0	1	0	8	0	0	6	0	0	6	14	0	0	0	0	0
DENOVO766	Fungi	Mucoromycota	Mucoromycetes	Mucorales	Mucoraceae	Mucor	Mucor_circinelloides 33	0	3	0	1	13	17	0	0	2	0	2	19	0	4	0	0	0	4	0	3	0	3	7	26	0	1	4	0	0	5	0	0	0	0	0	0	5	0	0	0	0	0
DENOVO783	Fungi	Mucoromycota	Mucoromycetes	Mucorales	Mucoraceae	Mucor	Mucor_circinelloides 34	0	3	0	0	7	10	0	0	1	0	1	11	0	2	1	0	0	3	0	2	0	2	5	16	0	1	3	1	0	5	0	0	0	0	0	0	5	0	0	0	0	0
DENOVO812	Fungi	Mucoromycota	Mucoromycetes	Mucorales	Mucoraceae	Mucor	Mucor_circinelloides 35	0	0	0	0	0	0	0	0	0	0	0	0	0	0	8	0	0	8	0	0	0	0	8	8	0	20	0	0	0	20	2	0	0	0	2	4	24	0	0	0	0	0
DENOVO896	Fungi	Mucoromycota	Mucoromycetes	Mucorales	Mucoraceae	Mucor	Mucor_circinelloides 36	0	0	0	0	0	0	0	0	0	0	0	0	0	23	0	0	0	23	0	0	0	0	23	23	0	0	0	0	0	0	0	0	0	0	0	0	0	0	0	0	0	0
DENOVO906	Fungi	Mucoromycota	Mucoromycetes	Mucorales	Mucoraceae	Mucor	Mucor_circinelloides 37	0	1	0	1	0	2	0	0	0	0	0	2	0	3	0	0	0	3	0	1	0	1	4	6	0	0	2	0	0	2	0	0	0	0	0	0	2	0	0	0	0	0
DENOVO915	Fungi	Mucoromycota	Mucoromycetes	Mucorales	Mucoraceae	Mucor	Mucor_circinelloides 38	0	0	0	0	0	0	0	0	0	0	0	0	0	0	9	0	0	9	0	0	0	0	9	9	0	12	0	0	0	12	2	0	0	0	5	7	19	0	0	0	0	0
DENOVO1010	Fungi	Mucoromycota	Mucoromycetes	Mucorales	Mucoraceae	Mucor	Mucor_circinelloides 39	0	2	0	0	0	2	0	0	0	0	0	2	0	0	6	0	0	6	0	0	0	0	6	8	0	14	0	0	0	14	2	0	0	0	3	5	19	0	0	0	0	0
DENOVO1027	Fungi	Mucoromycota	Mucoromycetes	Mucorales	Mucoraceae	Mucor	Mucor_circinelloides 40	0	0	0	0	0	0	0	0	0	0	0	0	0	20	0	0	0	20	0	0	0	0	20	20	0	0	0	0	0	0	0	0	0	0	0	0	0	0	0	0	0	0
DENOVO1032	Fungi	Mucoromycota	Mucoromycetes	Mucorales	Mucoraceae	Mucor	Mucor_circinelloides 41	0	0	0	0	0	0	0	0	0	0	0	0	0	0	16	0	0	16	0	0	0	0	16	16	0	9	0	0	0	9	2	0	0	0	2	4	13	0	0	0	0	0
DENOVO1067	Fungi	Mucoromycota	Mucoromycetes	Mucorales	Mucoraceae	Mucor	Mucor_circinelloides 42	0	0	0	0	0	0	0	0	0	0	0	0	0	0	0	0	0	0	0	0	0	0	0	0	0	0	0	0	3	3	6	0	0	0	0	6	9	0	0	0	0	0
DENOVO1260	Fungi	Mucoromycota	Mucoromycetes	Mucorales	Mucoraceae	Mucor	Mucor_circinelloides 43	0	0	0	0	0	0	0	0	0	0	0	0	0	0	0	0	0	0	0	0	0	0	0	0	0	0	0	0	8	8	2	0	0	0	0	2	10	0	0	0	0	0
DENOVO1356	Fungi	Mucoromycota	Mucoromycetes	Mucorales	Mucoraceae	Mucor	Mucor_circinelloides 44	0	0	0	0	0	0	0	0	0	0	0	0	0	0	0	0	0	0	0	0	0	0	0	0	0	0	0	0	3	3	12	0	0	0	0	12	15	0	0	0	0	0
DENOVO1397	Fungi	Mucoromycota	Mucoromycetes	Mucorales	Mucoraceae	Mucor	Mucor_circinelloides 45	0	0	0	0	0	0	0	0	0	0	0	0	0	0	0	0	0	0	0	0	0	0	0	0	0	0	0	0	7	7	0	0	0	0	0	0	7	0	0	0	0	0
DENOVO1430	Fungi	Mucoromycota	Mucoromycetes	Mucorales	Mucoraceae	Mucor	Mucor_circinelloides 46	0	1	0	0	6	7	0	0	0	0	0	7	14	11	2	17	0	44	0	6	0	6	50	57	0	0	0	0	0	0	0	0	23	0	0	23	23	11	0	0	0	11
DENOVO1533	Fungi	Mucoromycota	Mucoromycetes	Mucorales	Mucoraceae	Mucor	Mucor_circinelloides 47	0	0	0	0	0	0	4	0	0	7	11	11	0	0	0	0	0	0	0	23	0	23	23	34	0	9	0	2	0	11	0	0	7	0	0	7	18	1	0	0	0	1
DENOVO1534	Fungi	Mucoromycota	Mucoromycetes	Mucorales	Mucoraceae	Mucor	Mucor_circinelloides 48	0	0	0	0	0	0	0	0	0	0	0	0	0	0	0	0	0	0	0	0	0	0	0	0	0	0	0	0	13	13	1	0	0	0	0	1	14	0	0	0	0	0
DENOVO1545	Fungi	Mucoromycota	Mucoromycetes	Mucorales	Mucoraceae	Mucor	Mucor_circinelloides 49	0	0	0	0	0	0	0	0	0	0	0	0	0	0	0	0	0	0	0	0	0	0	0	0	0	0	0	0	6	6	0	0	0	0	0	0	6	0	0	0	0	0
DENOVO1570	Fungi	Mucoromycota	Mucoromycetes	Mucorales	Mucoraceae	Mucor	Mucor_circinelloides 50	0	0	0	0	0	0	0	0	0	1	1	1	0	0	0	0	0	0	0	6	0	6	6	7	0	0	0	0	0	0	0	0	0	0	0	0	0	0	0	0	0	0
DENOVO1711	Fungi	Mucoromycota	Mucoromycetes	Mucorales	Mucoraceae	Mucor	Mucor_circinelloides 51	0	0	0	0	0	0	1	0	0	1	2	2	0	0	0	0	0	0	0	4	0	4	4	6	0	4	0	1	0	5	0	0	2	0	0	2	7	0	0	0	0	0
DENOVO1728	Fungi	Mucoromycota	Mucoromycetes	Mucorales	Mucoraceae	Mucor	Mucor_circinelloides 52	0	0	0	0	0	0	0	0	0	2	2	2	0	0	0	0	0	0	0	6	0	6	6	8	0	3	0	0	0	3	0	0	3	0	0	3	6	1	0	0	0	1
DENOVO1783	Fungi	Mucoromycota	Mucoromycetes	Mucorales	Mucoraceae	Mucor	Mucor_circinelloides 53	0	0	0	0	0	0	0	0	0	12	12	12	0	0	0	0	0	0	0	0	0	0	0	12	0	0	0	0	0	0	0	0	0	0	0	0	0	0	0	0	0	0
DENOVO1891	Fungi	Mucoromycota	Mucoromycetes	Mucorales	Mucoraceae	Mucor	Mucor_circinelloides 54	0	0	0	0	0	0	0	0	0	0	0	0	0	0	0	0	0	0	0	0	0	0	0	0	0	0	0	0	0	0	0	0	0	0	0	0	0	0	0	0	0	0
DENOVO1927	Fungi	Mucoromycota	Mucoromycetes	Mucorales	Mucoraceae	Mucor	Mucor_circinelloides 55	0	0	0	0	0	0	0	0	0	0	0	0	0	0	0	0	0	0	0	0	0	0	0	0	0	0	0	0	0	0	20	0	0	0	0	20	20	0	0	0	0	0
DENOVO2114	Fungi	Mucoromycota	Mucoromycetes	Mucorales	Mucoraceae	Mucor	Mucor_circinelloides 56	0	0	0	0	0	0	0	0	0	9	9	9	0	0	0	0	0	0	0	0	0	0	0	9	0	0	0	0	0	0	0	0	0	0	0	0	0	0	0	0	0	0
DENOVO2196	Fungi	Mucoromycota	Mucoromycetes	Mucorales	Mucoraceae	Mucor	Mucor_circinelloides 57	0	0	0	0	0	0	0	0	0	13	13	13	0	0	0	0	0	0	0	0	0	0	0	13	0	0	0	0	0	0	0	0	0	0	0	0	0	0	0	0	0	0
DENOVO2222	Fungi	Mucoromycota	Mucoromycetes	Mucorales	Mucoraceae	Mucor	Mucor_circinelloides 58	0	0	0	0	0	0	0	0	0	0	0	0	0	0	0	0	0	0	0	0	0	0	0	0	0	0	0	0	0	0	0	0	0	0	0	0	0	0	0	0	0	0
DENOVO2325	Fungi	Mucoromycota	Mucoromycetes	Mucorales	Mucoraceae	Mucor	Mucor_circinelloides 59	0	0	0	0	0	0	0	0	0	0	0	0	0	0	0	0	0	0	0	0	0	0	0	0	0	0	0	0	0	0	16	0	0	0	0	16	16	0	0	0	0	0
DENOVO2391	Fungi	Mucoromycota	Mucoromycetes	Mucorales	Mucoraceae	Mucor	Mucor_circinelloides 60	0	0	0	0	0	0	0	0	0	11	11	11	0	0	0	0	0	0	0	0	0	0	0	11	0	0	0	0	0	0	0	0	0	0	0	0	0	0	0	0	0	0
DENOVO2402	Fungi	Mucoromycota	Mucoromycetes	Mucorales	Mucoraceae	Mucor	Mucor_circinelloides 61	0	0	0	0	0	0	0	0	0	0	0	0	0	0	0	0	0	0	0	23	0	23	23	23	0	0	0	0	0	0	0	0	0	0	0	0	0	0	0	0	0	0
DENOVO2697	Fungi	Mucoromycota	Mucoromycetes	Mucorales	Mucoraceae	Mucor	Mucor_circinelloides 62	0	0	0	0	0	0	0	0	0	0	0	0	0	0	0	0	0	0	0	17	0	17	17	17	0	0	0	0	0	0	0	0	0	0	0	0	0	0	0	0	0	0
DENOVO2822	Fungi	Mucoromycota	Mucoromycetes	Mucorales	Mucoraceae	Mucor	Mucor_circinelloides 63	0	0	0	0	0	0	0	0	0	0	0	0	0	8	0	0	0	8	0	0	0	0	8	8	0	0	0	0	0	0	0	0	0	0	0	0	0	0	0	0	0	0
DENOVO2887	Fungi	Mucoromycota	Mucoromycetes	Mucorales	Mucoraceae	Mucor	Mucor_circinelloides 64	0	2	0	0	0	2	0	1	0	0	1	3	0	0	0	0	0	0	0	0	0	0	0	3	0	0	0	0	0	0	0	0	13	0	0	13	13	0	0	0	0	0
DENOVO3518	Fungi	Mucoromycota	Mucoromycetes	Mucorales	Mucoraceae	Mucor	Mucor_circinelloides 65	0	0	0	0	0	0	0	0	0	0	0	0	0	0	0	0	0	0	0	8	0	8	8	8	0	0	0	0	0	0	0	0	0	0	0	0	0	0	0	0	0	0
DENOVO3850	Fungi	Mucoromycota	Mucoromycetes	Mucorales	Mucoraceae	Mucor	Mucor_circinelloides 66	0	0	0	0	0	0	0	0	0	0	0	0	0	0	0	0	0	0	0	0	0	0	0	0	0	0	0	0	0	0	0	0	0	0	0	0	0	0	0	0	0	0
DENOVO3868	Fungi	Mucoromycota	Mucoromycetes	Mucorales	Mucoraceae	Mucor	Mucor_circinelloides 67	0	0	0	0	0	0	0	0	0	0	0	0	0	0	0	0	0	0	0	6	0	6	6	6	0	0	0	0	0	0	0	0	0	0	0	0	0	0	0	0	0	0
DENOVO3994	Fungi	Mucoromycota	Mucoromycetes	Mucorales	Mucoraceae	Mucor	Mucor_circinelloides 68	0	0	0	0	0	0	0	0	0	0	0	0	0	0	0	0	0	0	0	5	0	5	5	5	0	0	0	0	0	0	0	0	0	0	0	0	0	0	0	0	0	0
DENOVO4037	Fungi	Mucoromycota	Mucoromycetes	Mucorales	Mucoraceae	Mucor	Mucor_circinelloides 69	0	0	0	0	0	0	0	0	0	0	0	0	0	0	0	0	0	0	0	5	0	5	5	5	0	0	0	0	0	0	0	0	0	0	0	0	0	0	0	0	0	0
DENOVO4205	Fungi	Mucoromycota	Mucoromycetes	Mucorales	Mucoraceae	Mucor	Mucor_circinelloides 70	0	0	0	0	0	0	0	0	0	0	0	0	0	0	0	0	0	0	0	0	0	0	0	0	0	0	0	0	0	0	3	0	0	0	0	3	3	0	0	0	0	0
DENOVO4224	Fungi	Mucoromycota	Mucoromycetes	Mucorales	Mucoraceae	Mucor	Mucor_circinelloides 71	0	1	0	0	1	2	0	0	0	0	0	2	1	0	0	0	0	1	0	2	0	2	3	5	0	0	3	1	0	4	0	0	1	0	0	1	5	3	0	0	0	3
DENOVO1480	Fungi	Mucoromycota	Mucoromycetes	Mucorales	Mucoraceae	Mucor	Mucor_racemosus 1	0	3	0	0	0	3	0	0	0	0	0	3	0	1	18	0	0	19	0	0	0	0	19	22	0	0	0	0	8	8	0	0	0	0	0	0	8	0	0	0	0	0
DENOVO1576	Fungi	Mucoromycota	Mucoromycetes	Mucorales	Mucoraceae	Mucor	Mucor_racemosus 2	0	2	0	0	0	2	0	0	0	0	0	2	0	1	18	0	0	19	0	0	0	0	19	21	0	0	0	0	8	8	0	0	0	0	0	0	8	0	0	0	0	0
DENOVO1724	Fungi	Mucoromycota	Mucoromycetes	Mucorales	Mucoraceae	Mucor	Mucor_racemosus 3	0	2	0	0	0	2	0	0	0	0	0	2	0	1	11	0	0	12	0	0	0	0	12	14	0	0	0	0	8	8	0	0	0	0	0	0	8	0	0	0	0	0
DENOVO1791	Fungi	Mucoromycota	Mucoromycetes	Mucorales	Mucoraceae	Mucor	Mucor_racemosus 4	0	0	0	0	0	0	0	0	0	0	0	0	0	12	0	0	0	12	0	0	0	0	12	12	0	0	0	0	0	0	0	0	0	0	0	0	0	0	0	0	0	0
DENOVO1953	Fungi	Mucoromycota	Mucoromycetes	Mucorales	Mucoraceae	Mucor	Mucor_racemosus 5	0	2	0	0	0	2	0	0	0	0	0	2	0	0	13	0	0	13	0	0	0	0	13	15	0	0	0	0	7	7	0	0	0	0	0	0	7	0	0	0	0	0
DENOVO1976	Fungi	Mucoromycota	Mucoromycetes	Mucorales	Mucoraceae	Mucor	Mucor_racemosus 6	0	0	0	0	0	0	0	0	0	0	0	0	0	0	0	0	0	0	0	0	0	0	0	0	0	0	0	0	0	0	5	0	0	0	0	5	5	0	0	0	0	0
DENOVO1995	Fungi	Mucoromycota	Mucoromycetes	Mucorales	Mucoraceae	Mucor	Mucor_racemosus 7	0	0	0	0	0	0	0	0	0	0	0	0	0	0	0	0	0	0	0	0	0	0	0	0	0	0	0	0	1	1	3	0	0	0	0	3	4	0	0	0	0	0
DENOVO2046	Fungi	Mucoromycota	Mucoromycetes	Mucorales	Mucoraceae	Mucor	Mucor_racemosus 8	0	0	0	0	0	0	0	0	0	0	0	0	0	8	0	0	0	8	0	0	0	0	8	8	0	0	0	0	0	0	0	0	0	0	0	0	0	0	0	0	0	0
DENOVO2123	Fungi	Mucoromycota	Mucoromycetes	Mucorales	Mucoraceae	Mucor	Mucor_racemosus 9	0	0	0	0	0	0	0	0	0	0	0	0	0	12	0	0	0	12	0	0	0	0	12	12	0	0	0	0	0	0	0	0	0	0	0	0	0	0	0	0	0	0
DENOVO2288	Fungi	Mucoromycota	Mucoromycetes	Mucorales	Mucoraceae	Mucor	Mucor_racemosus 10	0	0	0	0	0	0	0	0	0	0	0	0	0	0	0	0	0	0	0	0	0	0	0	0	0	0	0	0	1	1	2	0	0	0	0	2	3	0	0	0	0	0
DENOVO2320	Fungi	Mucoromycota	Mucoromycetes	Mucorales	Mucoraceae	Mucor	Mucor_racemosus 11	0	0	0	0	0	0	0	0	0	0	0	0	0	4	0	0	0	4	0	0	0	0	4	4	0	0	0	0	0	0	0	0	0	0	0	0	0	0	0	0	0	0
DENOVO2409	Fungi	Mucoromycota	Mucoromycetes	Mucorales	Mucoraceae	Mucor	Mucor_racemosus 12	0	0	0	0	0	0	0	0	0	0	0	0	0	0	0	0	0	0	0	0	0	0	0	0	0	0	0	0	1	1	3	0	0	0	0	3	4	0	0	0	0	0
DENOVO928	Fungi	Zygomycota	Mortierellomycetes	unknown Mortierellomycetes 1	unknown Mortierellomycetes 1	unknown Mortierellomycetes 1	unknown Mortierellomycetes 1	0	0	0	0	0	0	0	0	0	0	0	0	0	0	0	0	0	0	0	0	0	0	0	0	0	0	0	0	0	0	0	0	0	0	0	0	0	43	0	0	0	43
DENOVO1658	Fungi	Zygomycota	Mortierellomycetes	unknown Mortierellomycetes 2	unknown Mortierellomycetes 2	unknown Mortierellomycetes 2	unknown Mortierellomycetes 2	0	0	0	0	0	0	0	0	0	0	0	0	0	0	0	0	0	0	0	0	0	0	0	0	0	0	0	0	0	0	0	0	0	0	0	0	0	14	0	0	0	14
DENOVO1723	Fungi	Zygomycota	Mortierellomycetes	unknown Mortierellomycetes 3	unknown Mortierellomycetes 3	unknown Mortierellomycetes 3	unknown Mortierellomycetes 3	0	0	0	0	0	0	0	0	0	0	0	0	0	0	0	0	0	0	0	0	0	0	0	0	0	0	0	0	0	0	0	0	0	0	0	0	0	19	0	0	0	19
DENOVO2194	Fungi	Zygomycota	Mortierellomycetes	unknown Mortierellomycetes 4	unknown Mortierellomycetes 4	unknown Mortierellomycetes 4	unknown Mortierellomycetes 4	0	0	0	0	0	0	0	0	0	0	0	0	0	0	0	0	0	0	0	0	0	0	0	0	0	0	0	0	0	0	0	0	0	0	0	0	0	5	0	0	0	5
DENOVO3012	Fungi	Zygomycota	Mortierellomycetes	unknown Mortierellomycetes 5	unknown Mortierellomycetes 5	unknown Mortierellomycetes 5	unknown Mortierellomycetes 5	0	0	0	0	0	0	0	0	0	0	0	0	0	0	0	0	0	0	0	0	0	0	0	0	0	0	0	0	0	0	0	0	0	0	0	0	0	4	0	0	0	4
DENOVO4020	Fungi	Zygomycota	Mortierellomycetes	unknown Mortierellomycetes 6	unknown Mortierellomycetes 6	unknown Mortierellomycetes 6	unknown Mortierellomycetes 6	0	0	0	0	0	0	0	0	0	0	0	0	0	0	0	0	0	0	0	0	0	0	0	0	0	0	0	0	0	0	0	0	0	0	0	0	0	3	0	0	0	3
DENOVO4026	Fungi	Zygomycota	Mortierellomycetes	unknown Mortierellomycetes 7	unknown Mortierellomycetes 7	unknown Mortierellomycetes 7	unknown Mortierellomycetes 7	0	0	0	0	0	0	0	0	0	0	0	0	0	0	0	0	0	0	0	0	0	0	0	0	0	0	0	0	0	0	0	0	0	0	0	0	0	1	0	0	0	1
[truncated: 9 more columns]
